# Supplementary material for: Genome-Wide Gene Expression Profiles Analysis Reveal Novel Insights into Drought Stress in Foxtail Millet (Setaria italica L.)
Source: Int J Mol Sci. 2020 Nov 12;21(22):8520. doi: 10.3390/ijms21228520 (PMC7696101; doi:10.3390/ijms21228520)
Supplement: Supplementary file 1 [file ijms-21-08520-s001.xlsx]

## Sheet: Supplementary  Table S1
Supplementary Table S1. Primers used in qRT-PCR analysis
geneID	Forward primer sequence (5'–3')			Reverse primer sequence (5'–3')
101783265	CATTCCAAAGCCAGAAGAGTTATT			GGATAGACAACCGACCACCC
101763688	CGGTGGTCGCTGTCATCTG			CTGCCTCAATCCTTGCATACTC
101768564	CTGTAGTCAACCCCACCCAC			TAACCATCGCCTATGGCTCG
101757593	AGCGACTTAAAGAGCTTTTGGAA			TGTAGGGTGGATGGCAACTGA
101776070	AAGAAACTTTGCCTGCGTCG			ACTGTCCACCGAACAGTCAC
101778442	ATGCCTCCACTGCCTTTCG			GTCCCCTCCTTCCATCTTGC
101768693	TTCTCCAGCGTTGTATGTCG			AGATGTTCAGGGTCTCACAGTTC
101769449	AGGGCGAAAGACGACGACT			TCATAAGATAATCAGCAGCGGA
101778753	GGAGGGAGTGCCGAGATG			ATGTGCTTGACGAGGGTGG
101765114	TGATGCCCTTCCTGACACTG			CTTGATTTGCGAAACCAGCT
101764215	GTTGGACGGCTAGGTGTGAA			CTGTATGCCACCTGATTCTGC
101775420	GTCATCAGAGGAGCGTAA			GTTATCTTTCCTGGCTTTA
101779009(SiActin)	GCTTTCCCTCTACGCCAGTG			GCAAGGTCAAGACGGAGAATG
Note: These primer pairs were used as gene specific primers in qRT-PCR analysis. Gene ID against the NCBI database

## Sheet: Table S2
Supplementary Table S2. Differentially expression genes between LCK and LD
gene_id	LD	LCK	log2FoldChange	pvalue	padj	gene_length	gene_biotype	gene_description
101785219	5634.53	298.204	4.23865	7.74933e-122	1.74453e-117	2336	protein_coding	probable mediator of RNA polymerase II transcription subunit 37c
101775420	30922.4	362.998	6.41177	6.37581e-106	7.17661e-102	2710	protein_coding	delta-1-pyrroline-5-carboxylate synthase 2
106804122	11570.4	168.631	6.10141	1.09729e-87	8.23406e-84	2098	protein_coding	beta-amylase 1%2C chloroplastic
101756252	9406.85	397.524	4.56392	4.13966e-84	2.3298e-80	2333	protein_coding	heat shock 70 kDa protein
111256624	24.9156	1098.83	-5.44422	1.10737e-82	4.98583e-79	737	protein_coding	uncharacterized LOC111256624
101758092	18409.1	1313.3	3.80899	4.76745e-73	1.78875e-69	1317	protein_coding	choline-phosphate cytidylyltransferase 2
101776461	3996	492.058	3.02247	5.10692e-72	1.64238e-68	2944	protein_coding	UDP-glycosyltransferase 83A1
101754555	1166.13	22.2118	5.71865	1.10784e-71	3.11746e-68	2228	protein_coding	uncharacterized LOC101754555
101759433	445.631	3261.57	-2.87013	1.86232e-69	4.65828e-66	857	protein_coding	uncharacterized LOC101759433
101767314	191.961	6223.93	-5.02012	1.14083e-66	2.56824e-63	1495	protein_coding	peroxidase A2
101767582	206.275	1261.2	-2.61413	1.41416e-65	2.89414e-62	1828	protein_coding	serine carboxypeptidase-like 51
101770723	3002.75	195.047	3.94588	1.83856e-65	3.44913e-62	1424	protein_coding	heat stress transcription factor C-2a-like
101769910	48729.3	1605.74	4.92361	5.82405e-61	1.00855e-57	2534	protein_coding	sucrose:sucrose 1-fructosyltransferase-like
101765543	16.7092	1786.45	-6.74421	6.96235e-58	1.11955e-54	1772	protein_coding	aspartyl protease family protein At5g10770
101785286	1879.61	62.3018	4.91621	2.78482e-57	4.17946e-54	1915	protein_coding	probable protein phosphatase 2C 37
101760221	1977.02	26.8317	6.20768	4.29279e-57	6.03995e-54	1916	protein_coding	putrescine hydroxycinnamoyltransferase 3
101768557	1286.05	107.643	3.57699	1.25968e-54	1.66811e-51	2465	protein_coding	type IV inositol polyphosphate 5-phosphatase 3
101776290	482.262	3496.78	-2.85822	5.70993e-53	7.14122e-50	1923	protein_coding	beta-glucosidase 16
101753473	144.873	3544.66	-4.6113	2.70665e-51	3.20695e-48	2133	protein_coding	probable polyamine oxidase 4
101778496	855.184	33995.5	-5.31305	5.32961e-50	5.99901e-47	1634	protein_coding	lichenase-2
101765061	1278.28	354.25	1.85123	8.209e-48	8.80005e-45	1890	protein_coding	aromatic-L-amino-acid decarboxylase
101758058	28.4928	591.777	-4.38399	4.51843e-47	4.62358e-44	698	protein_coding	glutaredoxin-C10
101753155	7890.96	252.488	4.96709	1.395e-46	1.3654e-43	1012	protein_coding	18.6 kDa class III heat shock protein
101757067	3.79764	1249.73	-8.27619	2.27251e-46	2.13161e-43	1627	protein_coding	peroxidase 70
101761884	586.1	11359.8	-4.27649	1.95897e-44	1.76401e-41	971	protein_coding	chaperone protein dnaJ 11%2C chloroplastic
101782212	2282.74	36.8548	5.95519	3.19389e-44	2.76542e-41	2734	protein_coding	heat shock protein 82
101760846	14.3096	726.34	-5.64932	6.86906e-43	5.72727e-40	1436	protein_coding	probable WRKY transcription factor 65
101763495	419.082	8.01458	5.67784	1.99715e-41	1.60571e-38	784	protein_coding	universal stress protein A-like protein
101773471	2108.42	179.547	3.55362	3.29669e-41	2.55914e-38	2087	protein_coding	4-coumarate--CoA ligase-like 7%2C transcript variant X3
101777441	115.423	4011.13	-5.12033	5.11027e-41	3.83474e-38	1731	protein_coding	F-box/kelch-repeat protein At1g80440-like
101784171	256.049	4052.72	-3.98653	6.29348e-41	4.57028e-38	1519	protein_coding	aspartic proteinase nepenthesin-2
101786516	3233.93	358.7	3.1736	6.64961e-41	4.678e-38	1900	protein_coding	CBL-interacting protein kinase 16
101783040	4.56729	367.16	-6.27528	3.04146e-40	2.07483e-37	4481	protein_coding	LRR receptor-like serine/threonine-protein kinase GSO1
101768168	217.439	3033.63	-3.80163	3.77498e-40	2.49948e-37	1158	protein_coding	uncharacterized LOC101768168
101756929	370.282	1754.08	-2.24356	4.57543e-40	2.94292e-37	2098	protein_coding	uncharacterized LOC101756929
101777737	364.26	14.5191	4.65037	3.24448e-39	2.02888e-36	1952	protein_coding	hydroquinone glucosyltransferase
101779168	831.538	137.451	2.59567	4.27085e-39	2.59852e-36	1595	protein_coding	dnaJ homolog subfamily B member 4
101778990	806.719	182.45	2.14395	1.21396e-38	7.19174e-36	3319	protein_coding	probable lipoxygenase 8%2C chloroplastic
101755345	63.6776	1217.37	-4.2525	1.42345e-38	8.21657e-36	1327	protein_coding	rhodanese-like domain-containing protein 14%2C chloroplastic
101766136	40.9663	426.815	-3.38682	1.61051e-38	9.06398e-36	1666	protein_coding	serine carboxypeptidase-like 34
101765069	1512.66	58.1822	4.70312	7.22501e-38	3.96706e-35	1213	protein_coding	uncharacterized LOC101765069
101771740	1470.01	109.613	3.74661	5.27398e-37	2.82685e-34	2078	protein_coding	2%2C3-bisphosphoglycerate-independent phosphoglycerate mutase
101776693	3151	14987.9	-2.24971	6.17066e-37	3.23055e-34	1848	protein_coding	oryzain alpha chain
101761222	23829.9	3838.24	2.63419	2.88305e-36	1.47507e-33	1417	protein_coding	aquaporin NIP2-2
101774431	2656.32	93.1963	4.8328	6.13568e-36	3.06947e-33	3235	protein_coding	chaperone protein ClpB1
101769439	11.3529	248.719	-4.44108	8.51572e-36	4.16752e-33	3340	protein_coding	BTB/POZ domain-containing protein At3g56230
101776097	353.106	5.8099	5.9172	1.05998e-35	5.0771e-33	744	protein_coding	16.9 kDa class I heat shock protein 1
101763422	950.654	173.286	2.45481	1.16555e-35	5.46641e-33	2105	protein_coding	putative glycerol-3-phosphate transporter 1
101776544	744.974	3874.81	-2.37856	1.63046e-35	7.4908e-33	1461	protein_coding	cysteine proteinase 1
101753332	5921.16	1866.7	1.66512	1.8611e-35	8.37942e-33	1874	protein_coding	poly(U)-specific endoribonuclease-B
101765735	5490.89	320.976	4.09707	5.42063e-35	2.39273e-32	3420	lncRNA	uncharacterized LOC101765735
101768564	3307.82	1056.71	1.64611	5.56212e-35	2.40797e-32	1797	protein_coding	probable protein phosphatase 2C 9
101763180	15.2899	1264.13	-6.3512	7.63891e-35	3.24466e-32	1751	protein_coding	BTB/POZ and TAZ domain-containing protein 2
101761612	247.924	3042.64	-3.61796	1.43144e-34	5.9675e-32	2123	protein_coding	glucose-6-phosphate 1-dehydrogenase%2C chloroplastic%2C transcript variant X1
101758135	3250.69	21225.8	-2.70681	1.72044e-34	7.04191e-32	1927	protein_coding	vacuolar-processing enzyme
101763194	1940.32	130.505	3.89398	2.54585e-34	1.02343e-31	808	protein_coding	uncharacterized LOC101763194
101768700	2924.53	245.149	3.57686	3.25844e-34	1.28691e-31	1650	protein_coding	7-deoxyloganetin glucosyltransferase
101765479	459.004	41.6837	3.46412	3.464e-34	1.34451e-31	1791	protein_coding	serine/threonine-protein kinase RIPK
101763192	1009.75	4.12935	7.93197	5.2487e-34	2.00269e-31	761	protein_coding	uncharacterized LOC101763192
101780602	493.613	12.2267	5.34381	1.19488e-33	4.48318e-31	3010	protein_coding	probable protein phosphatase 2C 37%2C transcript variant X1
101754199	3276.26	928.566	1.81861	1.84326e-33	6.80255e-31	2114	protein_coding	IAA-amino acid hydrolase ILR1-like 6
101752572	122.904	673.586	-2.45225	1.91469e-33	6.95218e-31	1712	protein_coding	E3 ubiquitin-protein ligase EL5
101764463	1695.26	4408.73	-1.37876	3.67191e-33	1.3121e-30	3179	protein_coding	receptor-like protein kinase FERONIA
101780417	1768.92	36.5557	5.5924	4.1764e-33	1.46905e-30	3241	protein_coding	uncharacterized LOC101780417
101774958	629.581	84.3969	2.89815	1.21293e-32	4.20083e-30	1562	protein_coding	ribulose bisphosphate carboxylase/oxygenase activase B%2C chloroplastic
101757986	1118.76	3.04599	8.50445	1.43829e-32	4.90586e-30	2248	protein_coding	NADP-dependent malic enzyme
101779892	3759.19	74.0291	5.66653	2.97797e-32	1.0006e-29	1644	protein_coding	probable nucleoredoxin 2
101760090	96844.3	1500.17	6.01256	3.69152e-32	1.22211e-29	916	protein_coding	dehydrin DHN1
101763477	33.0302	746.875	-4.49974	1.30001e-31	4.24144e-29	1679	protein_coding	serine carboxypeptidase-like 42
101776418	1433.12	236.077	2.60269	1.8005e-31	5.79042e-29	1340	protein_coding	mitochondrial amidoxime reducing component 2-like
101764215	2100.41	515.722	2.02584	1.86622e-31	5.83596e-29	1259	protein_coding	pyrroline-5-carboxylate reductase%2C transcript variant X1
101774035	34.2066	325.897	-3.25168	1.86651e-31	5.83596e-29	604	protein_coding	metallothionein-like protein 4B
101772299	25.1389	432.932	-4.10393	3.22867e-31	9.95668e-29	1869	protein_coding	probable protein S-acyltransferase 4
101770880	822.536	238.315	1.78666	5.31737e-31	1.61763e-28	1470	protein_coding	tuliposide A-converting enzyme 1%2C chloroplastic
101753735	1190.24	92.9493	3.67801	6.02888e-31	1.80963e-28	1656	protein_coding	probable protein phosphatase 2C 68
101779729	178.567	639.147	-1.8418	8.33863e-31	2.46999e-28	2097	protein_coding	leucine-rich repeat receptor-like serine/threonine/tyrosine-protein kinase SOBIR1
101760629	1054.07	6.98098	7.2455	9.03762e-31	2.64227e-28	2025	protein_coding	putrescine hydroxycinnamoyltransferase
101768795	2597.74	618.977	2.06971	9.26242e-31	2.67328e-28	1823	protein_coding	putative esterase YitV
101768416	2893.41	256.838	3.49333	9.68283e-31	2.75924e-28	2009	protein_coding	trans-cinnamate 4-monooxygenase
101767877	3648	490.173	2.89658	2.76913e-30	7.79233e-28	1138	protein_coding	probable glutathione S-transferase GSTF1
101763679	43.1416	318.121	-2.87758	7.02565e-30	1.95261e-27	1747	protein_coding	mannose-6-phosphate isomerase 1
101776974	2360.2	405.579	2.54003	8.72918e-30	2.39648e-27	1149	protein_coding	uncharacterized LOC101776974
101764597	906.186	87.8189	3.3689	9.66431e-30	2.62124e-27	2158	protein_coding	heat shock 70 kDa protein 8
101779241	6554.55	902.938	2.85951	1.00072e-29	2.68192e-27	1339	protein_coding	phosphoenolpyruvate carboxylase kinase 2
101772321	16.9727	264.619	-3.95098	1.55538e-29	4.11938e-27	3398	protein_coding	WAT1-related protein At5g64700%2C transcript variant X4
101769835	113.415	2249.79	-4.30803	1.68184e-29	4.40252e-27	2266	protein_coding	tonoplast dicarboxylate transporter
101755868	39.494	619.071	-3.96609	2.15407e-29	5.57384e-27	1178	protein_coding	protein LOL4%2C transcript variant X2
101776565	31.6148	351.233	-3.46772	5.13376e-29	1.31331e-26	804	protein_coding	phytosulfokines 5
101781083	2189.68	369.838	2.56634	7.13585e-29	1.8008e-26	1359	protein_coding	protein HEAT-STRESS-ASSOCIATED 32
101777791	2157.12	448.435	2.26593	7.19934e-29	1.8008e-26	926	protein_coding	serine/arginine-rich SC35-like splicing factor SCL33
101757925	5060.96	605.936	3.06205	7.33826e-29	1.81537e-26	1502	protein_coding	transcription factor MYBS3
101769169	877.783	2.133	8.71647	1.57415e-28	3.84997e-26	1532	lncRNA	uncharacterized LOC101769169
101774680	1367.59	562.419	1.2819	1.59047e-28	3.84997e-26	1968	protein_coding	F-box protein SKIP16
101757618	958.139	1.08144	9.85064	1.96821e-28	4.71365e-26	1670	protein_coding	purine-uracil permease NCS1
101754181	1351.99	79.8303	4.084	2.01008e-28	4.76326e-26	1590	protein_coding	pre-mRNA-splicing factor 18%2C transcript variant X1
101771419	128251	12947.9	3.30819	3.80356e-28	8.91934e-26	846	protein_coding	abscisic stress-ripening protein 1
101782402	574.831	41.8971	3.77985	4.19833e-28	9.74359e-26	2501	protein_coding	peptidyl-prolyl cis-trans isomerase FKBP62%2C transcript variant X4
101761745	53.4462	3045.25	-5.82703	4.91704e-28	1.12951e-25	1213	protein_coding	expansin-B3
101776188	15616.2	5594.28	1.48094	5.07814e-28	1.15474e-25	1780	protein_coding	dnaJ protein homolog
101757985	1445.6	13142.9	-3.18435	5.8976e-28	1.32767e-25	2292	protein_coding	uncharacterized LOC101757985
101785856	7047.2	180.036	5.29167	6.4542e-28	1.43858e-25	727	protein_coding	dynein light chain 2%2C cytoplasmic
101774713	2051.55	700.242	1.55144	1.59623e-27	3.52297e-25	2108	protein_coding	UDP-glycosyltransferase 88B1
101773832	28306.1	916.242	4.9495	1.67701e-27	3.66532e-25	982	protein_coding	thionin
101758770	191.597	1352.87	-2.81835	1.77017e-27	3.83174e-25	2249	protein_coding	sulfite exporter TauE/SafE family protein 4
101770936	18217.1	45585.4	-1.32328	2.92338e-27	6.26772e-25	905	protein_coding	glycine-rich RNA-binding protein 1-like
101762443	14413	842.824	4.09624	3.53204e-27	7.50126e-25	2564	protein_coding	ATP-dependent zinc metalloprotease FTSH 6%2C chloroplastic
101766427	20.3526	296.548	-3.86132	3.95062e-27	8.3118e-25	1732	protein_coding	agmatine coumaroyltransferase-2
101786963	527.295	40.7369	3.69406	4.06793e-27	8.47938e-25	1786	protein_coding	geraniol 8-hydroxylase
101760161	705.39	134.984	2.38801	4.1161e-27	8.50108e-25	1760	protein_coding	protein ROOT INITIATION DEFECTIVE 3%2C transcript variant X2
101768138	671.354	71.2453	3.23551	4.44873e-27	9.10453e-25	1845	protein_coding	glucan endo-1%2C3-beta-glucosidase 7
101779496	772.419	16.7847	5.51377	5.70814e-27	1.15767e-24	2190	protein_coding	G-box-binding factor 3%2C transcript variant X1
101755886	3285.73	113.266	4.85882	5.84775e-27	1.1754e-24	748	protein_coding	uncharacterized LOC101755886
101766336	270.684	2100.24	-2.95412	7.13047e-27	1.42054e-24	1122	protein_coding	uncharacterized LOC101766336%2C transcript variant X1
101779162	33.5589	573.072	-4.10102	9.28487e-27	1.83352e-24	1149	protein_coding	aspartic proteinase nepenthesin-1
101784626	14163	1530.95	3.20986	1.22026e-26	2.38874e-24	2020	protein_coding	CBL-interacting protein kinase 6
101782440	508.683	90.1351	2.49591	1.52245e-26	2.9546e-24	2144	protein_coding	dnaJ protein ERDJ3A
101757732	2858.21	1291.44	1.14625	1.5537e-26	2.98948e-24	3071	protein_coding	peptidyl-prolyl cis-trans isomerase CYP95%2C transcript variant X1
101756585	10.2183	333.836	-5.04946	2.02223e-26	3.85801e-24	1602	protein_coding	uncharacterized LOC101756585
101769881	2.25183	347.303	-7.27439	2.93069e-26	5.54417e-24	1279	protein_coding	uncharacterized LOC101769881
101771132	33.8893	378.66	-3.478	3.14865e-26	5.90687e-24	2625	protein_coding	oligopeptide transporter 4
101757776	198.034	20.04	3.30543	3.79924e-26	7.06846e-24	668	protein_coding	uncharacterized LOC101757776%2C transcript variant X1
101784936	19.1759	336.404	-4.13223	4.26182e-26	7.8641e-24	2510	protein_coding	putative wall-associated receptor kinase-like 16%2C transcript variant X2
101781880	206.672	3179.21	-3.94247	1.08285e-25	1.98188e-23	1474	protein_coding	protein POLAR LOCALIZATION DURING ASYMMETRIC DIVISION AND REDISTRIBUTION
101759525	31024.8	1291.09	4.58661	2.11718e-25	3.8437e-23	2659	protein_coding	probable galactinol--sucrose galactosyltransferase 2
101763288	142.229	617.605	-2.11548	2.31945e-25	4.17724e-23	1275	protein_coding	SPX domain-containing protein 1
101760189	300.283	1621.48	-2.43492	2.42463e-25	4.33201e-23	1807	protein_coding	probable trehalose-phosphate phosphatase 1%2C transcript variant X2
101761782	1558.56	562.054	1.47137	2.78249e-25	4.93224e-23	2904	protein_coding	uncharacterized LOC101761782
101771878	533.497	1776.13	-1.73531	4.50431e-25	7.92196e-23	2790	protein_coding	protein STRUBBELIG-RECEPTOR FAMILY 6%2C transcript variant X1
101772149	160.279	5642.93	-5.13689	5.23373e-25	9.13347e-23	1177	protein_coding	probable xyloglucan endotransglucosylase/hydrolase protein 23
101757219	163.535	3054.35	-4.22361	6.66097e-25	1.15348e-22	2309	protein_coding	glucan endo-1%2C3-beta-glucosidase 11%2C transcript variant X2
101758637	192.16	970.096	-2.33411	6.82841e-25	1.17344e-22	1748	protein_coding	pirin-like protein%2C transcript variant X2
101758566	482.447	1366.52	-1.50134	6.91542e-25	1.17939e-22	1594	protein_coding	equilibrative nucleotide transporter 1
101772241	17.9983	326.544	-4.16496	7.03308e-25	1.19044e-22	1683	protein_coding	putative clathrin assembly protein At1g33340
101765068	26.0219	354.606	-3.77053	9.72553e-25	1.63389e-22	2721	protein_coding	L-type lectin-domain containing receptor kinase IV.2
101764334	573.035	2197.3	-1.93789	1.00172e-24	1.67043e-22	1591	protein_coding	uncharacterized LOC101764334
101763912	1808.48	570.059	1.66646	1.83465e-24	3.03689e-22	1887	protein_coding	protein NRT1/ PTR FAMILY 8.5
101767302	794.684	8160.9	-3.35979	1.99098e-24	3.27161e-22	2565	protein_coding	light-inducible protein CPRF2%2C transcript variant X5
101755942	8573.03	2131.68	2.00792	3.01694e-24	4.92155e-22	1088	protein_coding	histone H1
101758380	8360.33	3458.53	1.27332	3.89363e-24	6.30601e-22	2358	protein_coding	RNA polymerase I-specific transcription initiation factor RRN3
101783914	120.774	504.676	-2.0628	3.95964e-24	6.3671e-22	4287	protein_coding	uncharacterized LOC101783914%2C transcript variant X2
101761226	3282.89	231.155	3.82844	4.61808e-24	7.3732e-22	1473	protein_coding	uncharacterized LOC101761226
101786470	604.701	1621.89	-1.42386	5.06625e-24	8.03179e-22	1643	protein_coding	UDP-xylose transporter 3
101763427	2324.09	440.414	2.39941	1.11525e-23	1.75569e-21	2276	protein_coding	external alternative NAD(P)H-ubiquinone oxidoreductase B2%2C mitochondrial
101771281	1054.74	246.606	2.09666	2.02828e-23	3.17088e-21	769	protein_coding	uncharacterized LOC101771281%2C transcript variant X2
111257455	518.498	50.5873	3.35844	2.25156e-23	3.49566e-21	981	lncRNA	uncharacterized LOC111257455
101786957	75823.2	5664.84	3.74251	2.62533e-23	4.04804e-21	1716	protein_coding	purple acid phosphatase 2
101781075	111.803	467.577	-2.0617	3.89979e-23	5.97225e-21	717	lncRNA	uncharacterized LOC101781075
101786051	151.875	1911.17	-3.65219	3.93565e-23	5.98644e-21	3219	protein_coding	protein STRUBBELIG-RECEPTOR FAMILY 3
101764184	20.97	368.911	-4.12122	4.20019e-23	6.34595e-21	2868	protein_coding	putative receptor protein kinase ZmPK1%2C transcript variant X2
101766570	676.078	68.7484	3.29335	4.63173e-23	6.9513e-21	1905	protein_coding	ETHYLENE INSENSITIVE 3-like 5 protein%2C transcript variant X2
101776967	246.216	37.6329	2.7056	4.75595e-23	7.09046e-21	956	protein_coding	uncharacterized LOC101776967
101752466	3422.98	950.614	1.84829	5.82139e-23	8.62178e-21	1555	protein_coding	polyadenylate-binding protein-interacting protein 8
101778252	18.5617	270.494	-3.87458	6.16777e-23	9.07509e-21	1482	protein_coding	metacaspase-1
101764712	1500.77	18362.8	-3.61285	6.53896e-23	9.55876e-21	4031	protein_coding	beta-glucosidase BoGH3B%2C transcript variant X3
101775799	45.724	597.802	-3.70072	7.66696e-23	1.11354e-20	2146	protein_coding	proline dehydrogenase 2%2C mitochondrial
101769949	3009.05	246.021	3.61234	7.90283e-23	1.14044e-20	2183	protein_coding	70 kDa peptidyl-prolyl isomerase
101770424	42930.9	17887.5	1.26304	1.01594e-22	1.45674e-20	1860	protein_coding	polyamine oxidase
101769403	367.082	1924.13	-2.3894	1.17267e-22	1.67083e-20	2008	protein_coding	uncharacterized LOC101769403
101773930	1730.11	514.571	1.74877	1.37829e-22	1.95144e-20	2080	protein_coding	WAS/WASL-interacting protein family member 1
101778695	185.574	3059.24	-4.04253	2.00681e-22	2.82359e-20	2182	protein_coding	beta-sesquiphellandrene synthase%2C transcript variant X2
101769686	1749.08	437.631	1.99921	2.14222e-22	2.99538e-20	1635	protein_coding	ninja-family protein 3
101783740	116.609	1047.99	-3.16785	2.59995e-22	3.61297e-20	2622	protein_coding	glucan endo-1%2C3-beta-glucosidase 14%2C transcript variant X1
101773054	208.671	1219.46	-2.54492	3.54826e-22	4.90052e-20	2348	protein_coding	serine carboxypeptidase 1
101756271	438.201	3068.15	-2.80811	3.73875e-22	5.13212e-20	1393	protein_coding	protein EXORDIUM
101786165	80.3857	331.728	-2.04747	4.78347e-22	6.52639e-20	1288	protein_coding	myb-related protein MYBAS2
101784083	3862.32	1466.37	1.39754	6.94402e-22	9.37846e-20	1801	protein_coding	ATPase GET3
101778652	210.779	861.51	-2.0282	6.95719e-22	9.37846e-20	1766	protein_coding	NAC domain-containing protein 79
101785637	29.8739	1052.95	-5.14183	7.36873e-22	9.87409e-20	2826	protein_coding	uncharacterized LOC101785637
101767084	132.295	2653.56	-4.3234	9.72705e-22	1.29571e-19	853	protein_coding	COPII coat assembly protein SEC16
101780964	2.47842	305.206	-7.04784	1.1133e-21	1.47428e-19	2497	protein_coding	subtilisin-like protease SBT3.5
101761776	567.745	160.787	1.82148	1.4697e-21	1.93485e-19	1612	protein_coding	solute carrier family 25 member 44
101762889	26.8292	659.452	-4.62293	1.56741e-21	2.05148e-19	1035	protein_coding	chitinase 6
101778520	386.625	903.865	-1.22452	1.79482e-21	2.33555e-19	2515	protein_coding	protein IQ-DOMAIN 14%2C transcript variant X1
101755168	728.533	132.821	2.4537	2.00566e-21	2.59305e-19	1847	protein_coding	probable aspartyl aminopeptidase
101752970	573.095	3713.45	-2.69596	2.01574e-21	2.59305e-19	1284	protein_coding	suppressor of disruption of TFIIS%2C transcript variant X1
101765733	830.46	323.777	1.35866	2.03606e-21	2.6043e-19	1263	protein_coding	plastid division protein PDV2
101785670	1742.93	4451.52	-1.35263	2.44895e-21	3.11473e-19	2544	protein_coding	probable glutamate carboxypeptidase LAMP1
101778253	1264.32	125.742	3.328	2.85624e-21	3.61234e-19	2076	protein_coding	glucan endo-1%2C3-beta-glucosidase 1%2C transcript variant X2
101771920	62.0508	284.994	-2.20289	3.02529e-21	3.80476e-19	2714	protein_coding	probable methyltransferase PMT19
101775984	6231.7	485.028	3.68368	3.1179e-21	3.89945e-19	1435	protein_coding	dehydrin COR410
101778753	314.371	1458.76	-2.2119	3.22237e-21	4.00784e-19	1283	protein_coding	abscisic acid receptor PYL8
101768777	693.497	2283.14	-1.71803	3.43606e-21	4.25014e-19	1936	protein_coding	CBL-interacting protein kinase 7
101781578	1428.55	610.452	1.22663	3.51001e-21	4.31789e-19	1053	protein_coding	uncharacterized protein At4g14100
101774480	3061.16	978.435	1.64575	3.76255e-21	4.59414e-19	1828	protein_coding	cytochrome P450 71A1
101761247	166.379	665.34	-1.99993	3.77539e-21	4.59414e-19	1921	protein_coding	cytochrome P450 72A15
101757111	699.112	83.3047	3.06789	4.24653e-21	5.13968e-19	2182	protein_coding	neutral/alkaline invertase 3%2C chloroplastic
101775912	728.465	4742.67	-2.70233	4.90692e-21	5.9072e-19	1619	protein_coding	GDSL esterase/lipase At5g45910
101776053	529.481	6366.02	-3.58702	5.05625e-21	6.03783e-19	937	protein_coding	uncharacterized LOC101776053
101774401	70.1155	347.215	-2.31248	5.06907e-21	6.03783e-19	1793	protein_coding	uncharacterized LOC101774401
101758151	367.041	1265.04	-1.7855	5.61624e-21	6.65435e-19	3020	pseudogene	-
101764088	362.847	1640.91	-2.17687	5.73429e-21	6.75865e-19	1712	protein_coding	proline transporter 1-like
101771645	192.907	8.40933	4.53233	6.00095e-21	7.03611e-19	548	protein_coding	uncharacterized LOC101771645
101769837	595.073	2689.56	-2.17568	6.58493e-21	7.68082e-19	906	protein_coding	uncharacterized LOC101769837
101759317	352.127	41.6427	3.07516	7.04356e-21	8.17344e-19	1507	protein_coding	heat stress transcription factor C-2b
101772314	3602.72	1293.12	1.4784	7.35483e-21	8.49087e-19	1736	protein_coding	probable mannose-1-phosphate guanylyltransferase 3
101782673	206.253	1374.16	-2.73435	7.70642e-21	8.85137e-19	3305	protein_coding	receptor protein kinase TMK1
101781715	12.9905	227.461	-4.1401	8.76802e-21	1.00196e-18	1860	protein_coding	uncharacterized LOC101781715
101784603	12.8038	780.069	-5.90568	9.04987e-21	1.02894e-18	1850	protein_coding	uncharacterized LOC101784603%2C transcript variant X1
101782978	41.602	656.167	-3.97639	1.02656e-20	1.1613e-18	2443	protein_coding	putative ankyrin repeat protein RF_0381
101783043	294.459	1080.88	-1.87363	1.03828e-20	1.16868e-18	6318	protein_coding	putative disease resistance protein RGA3%2C transcript variant X3
101769113	257.713	25.9066	3.32249	1.12923e-20	1.26474e-18	2193	protein_coding	protein REVEILLE 2%2C transcript variant X1
101779340	451.995	2400.97	-2.40925	1.27895e-20	1.42534e-18	1432	protein_coding	bZIP transcription factor RISBZ5
101759911	620.433	1597.64	-1.36521	1.42274e-20	1.57777e-18	3486	protein_coding	kinesin-like protein KIN-7C%2C transcript variant X2
101764562	1326.19	487.179	1.44403	1.45487e-20	1.60549e-18	1386	lncRNA	uncharacterized LOC101764562
101758908	3095.49	1001.82	1.62718	1.60632e-20	1.76397e-18	2465	protein_coding	heat shock 70 kDa protein%2C mitochondrial
101770735	480.625	1364.9	-1.50591	1.68214e-20	1.83827e-18	2130	protein_coding	serine/threonine-protein kinase STY17
101753472	5647.25	426.429	3.72759	1.91753e-20	2.08538e-18	1162	protein_coding	uncharacterized LOC101753472
101765114	7022.46	1096.74	2.67867	2.2535e-20	2.43898e-18	2766	protein_coding	delta-1-pyrroline-5-carboxylate synthase 1
101761004	728.541	227.265	1.68078	2.73434e-20	2.94523e-18	2563	protein_coding	phospholipid--sterol O-acyltransferase%2C transcript variant X1
101777169	599.384	96.4719	2.63836	3.03753e-20	3.25624e-18	1432	protein_coding	coiled-coil domain-containing protein 124
101761369	8404.04	3040.71	1.46673	3.45244e-20	3.68348e-18	2418	protein_coding	sulfate transporter 3.1
101753327	90.6488	5932.16	-6.03157	4.0854e-20	4.33823e-18	1278	protein_coding	vacuolar iron transporter 1.2
101758756	12059.4	1178.78	3.35492	4.29926e-20	4.5439e-18	784	protein_coding	UPF0098 protein CPn_0877/CP_0992/CPj0877/CpB0906
101757530	12586.8	1865.24	2.75456	5.35118e-20	5.62925e-18	2045	protein_coding	zinc finger CCCH domain-containing protein 35
101764675	1825.78	563.596	1.69533	7.49357e-20	7.84629e-18	1806	protein_coding	developmentally-regulated G-protein 3
101786331	1020.27	371.148	1.45856	7.57116e-20	7.89083e-18	1033	protein_coding	uncharacterized LOC101786331
101770610	882	4319.55	-2.29223	9.59995e-20	9.95917e-18	1206	protein_coding	uncharacterized LOC101770610
101761357	704.045	1478.91	-1.07078	1.00682e-19	1.0397e-17	4259	protein_coding	alpha-mannosidase 2
101766025	5599.42	1412.58	1.98724	1.2888e-19	1.32482e-17	1797	pseudogene	-
101775649	907.32	10797.1	-3.57262	1.44917e-19	1.4829e-17	1940	protein_coding	transcription factor PIF4%2C transcript variant X3
101775950	7619.81	27234.4	-1.83763	1.55325e-19	1.5822e-17	2339	protein_coding	polyubiquitin-like
101786319	138.151	2286.07	-4.04891	1.83741e-19	1.86323e-17	2814	protein_coding	probable methyltransferase PMT21
101777351	11.2428	823.077	-6.1782	1.98743e-19	2.00633e-17	2617	protein_coding	oligopeptide transporter 1
101757174	306.95	3.17949	6.6136	2.06147e-19	2.07178e-17	833	protein_coding	outer envelope pore protein 16-2%2C chloroplastic
101755232	32111.1	1624.91	4.30473	2.15447e-19	2.15561e-17	1070	protein_coding	60S ribosomal protein L10
101760784	111.293	414.277	-1.9003	2.17992e-19	2.17143e-17	1233	protein_coding	uncharacterized LOC101760784
101755557	132.94	1134.21	-3.09217	2.24698e-19	2.22838e-17	660	lncRNA	uncharacterized LOC101755557
101762432	33470.7	9774.2	1.77589	2.35915e-19	2.32935e-17	1928	protein_coding	organic cation/carnitine transporter 7
101765600	3199.81	991.329	1.69093	2.40902e-19	2.3682e-17	3454	protein_coding	dual specificity protein kinase shkD%2C transcript variant X1
101757483	962.191	3.68389	8.01281	2.4304e-19	2.37883e-17	1068	protein_coding	keratin%2C type I cytoskeletal 9-like
101766477	338.045	6985.03	-4.36842	2.55588e-19	2.49082e-17	2542	protein_coding	beta-glucosidase BoGH3B%2C transcript variant X2
101783138	119.086	934.996	-2.97442	3.0509e-19	2.96042e-17	2509	protein_coding	uncharacterized LOC101783138%2C transcript variant X3
101756646	1606.33	0.637899	11.2076	3.35396e-19	3.24053e-17	721	protein_coding	dehydrin DHN3
101758865	295.925	1694.35	-2.51608	3.41049e-19	3.28107e-17	2556	protein_coding	cyanidin 3-O-rutinoside 5-O-glucosyltransferase
101758030	249.179	1112.21	-2.15799	3.43778e-19	3.29325e-17	1431	pseudogene	-
101752793	496.478	2.17686	7.87729	4.49783e-19	4.29047e-17	1591	protein_coding	late embryogenesis abundant protein 1
101760387	1813.02	803.226	1.17471	5.43457e-19	5.16216e-17	3198	protein_coding	zinc finger CCCH domain-containing protein 24
101782352	783.333	2003.55	-1.35438	6.27278e-19	5.93331e-17	2092	protein_coding	calmodulin-binding receptor-like cytoplasmic kinase 3
101771867	633.467	83.2161	2.92977	6.89111e-19	6.49091e-17	989	protein_coding	16.0 kDa heat shock protein%2C peroxisomal
101780439	278.691	39.7252	2.80722	9.28464e-19	8.70899e-17	2579	protein_coding	uncharacterized membrane protein At3g27390%2C transcript variant X1
101758020	1174.58	156.423	2.90974	1.02225e-18	9.54896e-17	1180	protein_coding	uncharacterized LOC101758020
101776347	100.817	348.843	-1.79115	1.13029e-18	1.05145e-16	1721	protein_coding	metacaspase-1
101770095	2009.59	5289.6	-1.39638	1.15708e-18	1.07194e-16	1602	protein_coding	family of serine hydrolases 3-like
101754993	3067.13	550.436	2.47867	1.29791e-18	1.19748e-16	955	protein_coding	heavy metal-associated isoprenylated plant protein 39
101781989	2057.75	813.441	1.33873	1.4349e-18	1.31847e-16	1309	protein_coding	random slug protein 5
106804356	1270.53	284.877	2.15793	1.54228e-18	1.41137e-16	1992	protein_coding	L-2-hydroxyglutarate dehydrogenase%2C mitochondrial
101780654	139.981	1808.19	-3.68807	1.65047e-18	1.50427e-16	1206	protein_coding	dihydroceramide fatty acyl 2-hydroxylase FAH1
101776884	804.265	4140.62	-2.3637	1.71215e-18	1.55419e-16	4984	protein_coding	alpha-glucan water dikinase%2C chloroplastic%2C transcript variant X2
101762872	17.4261	405.572	-4.54331	1.98711e-18	1.79654e-16	2000	protein_coding	tryptophan aminotransferase-related protein 3
101756298	730.571	2319.62	-1.66764	2.57759e-18	2.32107e-16	1198	protein_coding	uncharacterized LOC101756298
111257624	1108.64	169.482	2.71066	2.85367e-18	2.55944e-16	3873	lncRNA	uncharacterized LOC111257624
101772726	293.083	1977.26	-2.75411	2.97166e-18	2.65469e-16	1392	protein_coding	probable aquaporin TIP1-2
101770953	5599.74	1914.41	1.54825	3.13942e-18	2.79346e-16	1047	protein_coding	uncharacterized LOC101770953
101774598	2074.69	265.985	2.96212	3.16664e-18	2.79889e-16	1851	protein_coding	peroxidase 16
101759463	2.42882	294.428	-6.87798	3.17038e-18	2.79889e-16	969	protein_coding	probable glutathione S-transferase GSTU6%2C transcript variant X2
101770342	846.854	194.79	2.11867	3.29279e-18	2.89559e-16	1359	protein_coding	caffeic acid 3-O-methyltransferase
novel.540	202.583	7.41054	4.78831	3.33355e-18	2.92004e-16	3273	-	-
101764661	7034.01	2007.38	1.8089	3.56931e-18	3.11443e-16	2790	protein_coding	long chain acyl-CoA synthetase 8
101776480	117.583	1932.98	-4.03816	3.84142e-18	3.33892e-16	3027	protein_coding	uncharacterized LOC101776480
101761592	4.7335	383.407	-6.33373	3.97482e-18	3.44158e-16	1492	protein_coding	dihydroceramide fatty acyl 2-hydroxylase FAH1%2C transcript variant X1
101771193	20.6385	635.722	-4.9401	4.20382e-18	3.62592e-16	1958	protein_coding	indole-2-monooxygenase
101777526	42.4341	430.719	-3.35008	4.46445e-18	3.83602e-16	2343	protein_coding	uncharacterized LOC101777526
101783820	19600.6	7164.05	1.4521	4.52916e-18	3.87682e-16	1834	protein_coding	NADP-dependent glyceraldehyde-3-phosphate dehydrogenase
101770389	704.147	91.2066	2.94605	5.06249e-18	4.31692e-16	1941	protein_coding	aspartyl protease family protein 2
101779570	14334.6	6717.67	1.09349	5.23946e-18	4.45097e-16	1423	protein_coding	protein DEHYDRATION-INDUCED 19
101784381	83.6167	341.433	-2.02748	6.19471e-18	5.24268e-16	4825	protein_coding	protein NRT1/ PTR FAMILY 4.6%2C transcript variant X13
105914638	2228.46	511.28	2.1245	6.578e-18	5.54621e-16	4027	lncRNA	uncharacterized LOC105914638
101759621	91.8635	651.959	-2.82876	6.74502e-18	5.66582e-16	810	protein_coding	glutaredoxin-C1
101755150	273.212	1.08843	8.03598	7.12846e-18	5.96565e-16	698	protein_coding	late embryogenesis abundant protein Lea14-A
101779694	30.9661	404.877	-3.70475	7.234e-18	6.03154e-16	2164	lncRNA	uncharacterized LOC101779694%2C transcript variant X1
101785993	60.0075	1176.65	-4.29091	7.46549e-18	6.20159e-16	833	pseudogene	-
101775635	4.19811	161.746	-5.27589	7.7086e-18	6.38e-16	1603	protein_coding	probable choline kinase 2%2C transcript variant X1
101758346	3212.98	404.197	2.99023	8.64831e-18	7.13153e-16	1696	protein_coding	probable polygalacturonase At1g80170
101785978	167.269	1304.34	-2.96081	9.37649e-18	7.70378e-16	2296	protein_coding	serine carboxypeptidase-like 51%2C transcript variant X1
101773437	251.211	2025.44	-3.01022	9.77448e-18	8.00157e-16	1600	protein_coding	remorin 4.1
101774274	7.74406	248.805	-5.03785	1.09397e-17	8.923e-16	1895	protein_coding	carotenoid cleavage dioxygenase 8 homolog A%2C chloroplastic
101779940	91.3164	406.769	-2.15669	1.1128e-17	9.04381e-16	1022	protein_coding	uncharacterized LOC101779940
101776423	380.656	2443.88	-2.6817	1.13436e-17	9.18585e-16	2678	protein_coding	BTB/POZ domain-containing protein At3g08570
101767196	47.4273	335.985	-2.8249	1.23515e-17	9.96621e-16	1530	protein_coding	cytochrome b561 and DOMON domain-containing protein At3g25290
101766425	2141.61	642.082	1.73834	1.3532e-17	1.08797e-15	1423	protein_coding	transcription factor bHLH35
101757711	277.622	14.0916	4.30997	1.67839e-17	1.34463e-15	3330	protein_coding	metal tolerance protein 7%2C transcript variant X1
101774305	942.358	2136.55	-1.18137	1.77911e-17	1.42026e-15	2649	protein_coding	probable methyltransferase PMT18%2C transcript variant X3
101768494	2.18379	166.233	-6.22648	1.8183e-17	1.44584e-15	1938	protein_coding	uncharacterized LOC101768494%2C transcript variant X1
101757192	28.5429	545.96	-4.24469	1.82399e-17	1.44584e-15	1543	protein_coding	peroxidase A2
101770919	82.0172	778.206	-3.24055	1.84095e-17	1.45415e-15	3333	protein_coding	probable leucine-rich repeat receptor-like protein kinase At5g49770
101770695	911.241	287.908	1.66214	1.87724e-17	1.47764e-15	3471	protein_coding	glutamate receptor 3.5
101782755	176.397	1035.73	-2.55045	1.97836e-17	1.5518e-15	2391	protein_coding	uncharacterized LOC101782755
101770043	9.33533	312.523	-5.06856	2.05398e-17	1.60553e-15	805	protein_coding	dynein light chain LC6%2C flagellar outer arm
101772339	335.233	20.7406	4.00878	2.25975e-17	1.76026e-15	981	protein_coding	remorin
101781236	383.638	4686.47	-3.60981	2.27627e-17	1.76701e-15	2275	protein_coding	laccase-7
101782857	2432.43	819.689	1.56973	2.42637e-17	1.87706e-15	2008	protein_coding	uncharacterized protein At4g37920%2C chloroplastic
101774212	610.83	1966.31	-1.6864	2.81127e-17	2.16737e-15	1716	protein_coding	probable WRKY transcription factor 65
101766258	36.6743	1154.77	-4.97048	3.00505e-17	2.30886e-15	1640	protein_coding	gibberellin 20 oxidase 2
101761145	104.009	556.236	-2.42048	3.34392e-17	2.54882e-15	336	protein_coding	uncharacterized LOC101761145
101777192	2879.79	1130.28	1.34902	3.34924e-17	2.54882e-15	3108	protein_coding	monosaccharide-sensing protein 2
101768617	355.815	1298.61	-1.86698	3.35132e-17	2.54882e-15	1801	protein_coding	scarecrow-like protein 23
101783971	574.895	121.345	2.24435	3.4163e-17	2.58949e-15	1751	protein_coding	beta-1%2C3-galactosyltransferase 7
101770066	18.3837	156.737	-3.08602	3.47025e-17	2.62155e-15	960	protein_coding	auxin-responsive protein SAUR72
101760873	522.727	2597.53	-2.31257	3.57602e-17	2.69242e-15	1582	protein_coding	sorbitol dehydrogenase
101755065	289.524	2.68318	6.73045	3.67244e-17	2.7558e-15	2015	protein_coding	DIMBOA UDP-glucosyltransferase BX9
101784904	208.696	734.625	-1.81609	3.83655e-17	2.86938e-15	1249	protein_coding	RPM1-interacting protein 4%2C transcript variant X2
101781313	158.686	748.668	-2.23663	4.36207e-17	3.25162e-15	1432	protein_coding	solute carrier family 35 member F2
101760283	603.662	258.371	1.22478	4.53538e-17	3.36965e-15	1658	protein_coding	peptidyl-prolyl cis-trans isomerase CYP40
101768695	281.973	1035.3	-1.87564	4.63121e-17	3.42953e-15	4365	protein_coding	probable LRR receptor-like serine/threonine-protein kinase At1g53440%2C transcript variant X2
101780926	39.9234	807.339	-4.33531	5.20344e-17	3.84065e-15	1166	protein_coding	21 kDa protein
101776570	73.5301	335.499	-2.18578	5.35391e-17	3.9388e-15	4381	protein_coding	putative disease resistance RPP13-like protein 2
101782677	270.637	15.5637	4.12173	5.80554e-17	4.25715e-15	1725	protein_coding	phytosulfokine receptor 1-like
101752725	4751.1	979.847	2.27759	5.93942e-17	4.34118e-15	1795	protein_coding	selenium-binding protein 1%2C transcript variant X1
101784720	708.008	90.1628	2.97141	6.11949e-17	4.45832e-15	3013	protein_coding	tubulin--tyrosine ligase-like protein 12
101764150	907.022	57.7896	3.96763	6.32611e-17	4.59398e-15	1739	protein_coding	UDP-glycosyltransferase 72B1
101779643	2451.68	685.046	1.83883	6.60232e-17	4.77915e-15	2817	protein_coding	protein ENHANCED DISEASE RESISTANCE 2-like%2C transcript variant X1
101780395	374.285	111.93	1.74197	7.10283e-17	5.12497e-15	2034	protein_coding	pentatricopeptide repeat-containing protein At2g01390
101758590	128.578	1260.29	-3.29344	7.34895e-17	5.28561e-15	2807	protein_coding	uncharacterized LOC101758590%2C transcript variant X2
101781152	7.81536	258.695	-5.0599	9.54955e-17	6.84648e-15	1465	protein_coding	probable purine permease 11
101755872	2185.05	9056.85	-2.05128	1.0083e-16	7.20601e-15	5709	protein_coding	putative 1-phosphatidylinositol-3-phosphate 5-kinase FAB1C
101779437	1030.26	3064.5	-1.57262	1.02731e-16	7.31863e-15	2263	protein_coding	cysteine-rich receptor-like protein kinase 10%2C transcript variant X2
101777549	1233.14	13560.6	-3.45872	1.13031e-16	8.02695e-15	1352	protein_coding	SNF1-related protein kinase regulatory subunit beta-1
101768581	734.386	2471.78	-1.75044	1.18037e-16	8.3561e-15	2393	protein_coding	putative glycerol-3-phosphate transporter 1%2C transcript variant X1
105913486	217.345	7.61696	4.83708	1.31252e-16	9.25718e-15	1270	protein_coding	xylanase inhibitor protein 1
101763825	5817.93	94.3631	5.94709	1.31587e-16	9.25718e-15	1665	protein_coding	E3 ubiquitin-protein ligase ATL31
101773940	1519.68	448.703	1.76042	1.44154e-16	1.01097e-14	2557	protein_coding	serine/arginine-rich splicing factor SR30%2C transcript variant X2
101753580	221.624	704.444	-1.66987	1.45372e-16	1.01634e-14	1919	protein_coding	RPM1-interacting protein 4
101758129	5673.08	2339.5	1.27796	1.46679e-16	1.0223e-14	1390	protein_coding	transcription factor MYBS3
101759545	87.5755	363.182	-2.04617	1.61516e-16	1.12223e-14	1121	protein_coding	uncharacterized LOC101759545%2C transcript variant X1
101768409	9657.75	2988.94	1.69215	1.63505e-16	1.13256e-14	913	protein_coding	heme-binding protein 2
101752752	1951.58	951.77	1.03577	1.67401e-16	1.15599e-14	1810	protein_coding	WD40 domain-containg protein
101759834	148.336	711.934	-2.26468	1.69094e-16	1.16411e-14	768	protein_coding	S-norcoclaurine synthase
101766675	2215.29	777.347	1.51134	2.06022e-16	1.41401e-14	2310	protein_coding	eukaryotic translation initiation factor 2D%2C transcript variant X1
101771158	9113.24	2112.36	2.10919	2.07365e-16	1.4189e-14	7357	protein_coding	probable amino acid permease 7%2C transcript variant X1
101762490	129.964	583.807	-2.16976	2.2738e-16	1.55114e-14	6735	protein_coding	receptor kinase-like protein Xa21%2C transcript variant X2
101782092	3298.9	1111.94	1.56894	2.49745e-16	1.69857e-14	3238	protein_coding	non-lysosomal glucosylceramidase%2C transcript variant X6
101775263	554.87	211.86	1.39075	2.61063e-16	1.7702e-14	1484	protein_coding	fructose-1%2C6-bisphosphatase%2C chloroplastic
105913945	489.846	1955.16	-1.99763	2.82666e-16	1.91092e-14	5395	lncRNA	uncharacterized LOC105913945%2C transcript variant X6
101755175	8.56568	121.575	-3.82073	2.99152e-16	2.01632e-14	1603	protein_coding	probable glutathione S-transferase GSTF1%2C transcript variant X1
101775672	3909.92	14846.5	-1.92478	3.41311e-16	2.29361e-14	1658	protein_coding	strigolactone esterase D14
101762131	223.774	1077.87	-2.26547	3.63862e-16	2.43787e-14	2224	protein_coding	probable glycerol-3-phosphate acyltransferase 3
101774316	477.199	81.9228	2.54084	3.9762e-16	2.65615e-14	2080	protein_coding	protein LAZ1 homolog 2%2C transcript variant X1
101773079	136.478	756.236	-2.47013	4.19422e-16	2.7935e-14	2090	protein_coding	uncharacterized LOC101773079%2C transcript variant X2
101753617	23.5596	296.127	-3.6599	4.75175e-16	3.1555e-14	2679	protein_coding	G-type lectin S-receptor-like serine/threonine-protein kinase At2g19130
101762571	11.0733	166.525	-3.88813	4.98231e-16	3.29887e-14	2913	protein_coding	putative receptor protein kinase ZmPK1%2C transcript variant X2
101761554	1037.68	224.384	2.20786	5.21754e-16	3.4445e-14	1296	protein_coding	aquaporin PIP2-5
101782374	410.694	2588.78	-2.65488	5.8096e-16	3.82414e-14	2470	protein_coding	subtilisin-like protease SBT3.9
101772310	657.157	3826.15	-2.54075	6.09196e-16	3.99831e-14	3278	protein_coding	probable alpha%2Calpha-trehalose-phosphate synthase [UDP-forming] 7
101767618	3089.67	92457.4	-4.90316	6.32337e-16	4.13813e-14	1131	protein_coding	chlorophyll a-b binding protein of LHCII type 1
101783944	219.928	551.793	-1.32816	6.74021e-16	4.39813e-14	1523	protein_coding	pollen-specific protein SF21
101763830	1104.79	2305.54	-1.06113	7.00458e-16	4.55743e-14	1194	protein_coding	uncharacterized LOC101763830
101778296	24062.6	7671.79	1.64917	8.0093e-16	5.19612e-14	1309	protein_coding	lactoylglutathione lyase
101756057	545.645	4.58687	6.90569	8.24917e-16	5.33636e-14	1701	protein_coding	mannan endo-1%2C4-beta-mannosidase 3
101771834	2682.29	1109.12	1.27419	8.54245e-16	5.51025e-14	2449	protein_coding	molybdopterin biosynthesis protein CNX1
101765676	379.64	15.5758	4.60858	8.70224e-16	5.59728e-14	2424	protein_coding	heat shock cognate 70 kDa protein
101783304	264.939	53.5613	2.30592	8.82228e-16	5.65833e-14	702	protein_coding	uncharacterized LOC101783304
101778130	28964.2	6211.38	2.22132	9.23876e-16	5.9086e-14	2246	protein_coding	beta-amylase 2%2C chloroplastic
101759779	1123.64	417.851	1.42629	1.01815e-15	6.48126e-14	901	protein_coding	universal stress protein A-like protein
101773049	376.421	30.6182	3.61576	1.01918e-15	6.48126e-14	3144	protein_coding	uncharacterized LOC101773049
101756422	132.813	524.131	-1.98097	1.06359e-15	6.74467e-14	1894	protein_coding	probable galacturonosyltransferase-like 3
101754093	5.79691	1072.41	-7.51487	1.15343e-15	7.29382e-14	953	protein_coding	phylloplanin
101778122	204.493	41.883	2.28398	1.1909e-15	7.50965e-14	1586	protein_coding	zinc finger HIT domain-containing protein 2
101765269	588.787	10922.7	-4.21294	1.21204e-15	7.62162e-14	1826	protein_coding	metal tolerance protein 4
101778084	4653.71	23820.9	-2.35585	1.22544e-15	7.68296e-14	1181	protein_coding	ferritin-1%2C chloroplastic
101772974	4384.35	995.654	2.13831	1.22862e-15	7.68296e-14	1114	protein_coding	embryo-specific protein ATS3A
101772353	515.486	4226.31	-3.03532	1.26749e-15	7.90408e-14	3846	protein_coding	probable cellulose synthase A catalytic subunit 6 [UDP-forming]
101765726	66.1238	750.73	-3.50046	1.32338e-15	8.2298e-14	3303	protein_coding	probable alpha%2Calpha-trehalose-phosphate synthase [UDP-forming] 9
101781775	638.093	1467.82	-1.20136	1.40445e-15	8.70993e-14	1951	protein_coding	purple acid phosphatase 2
101763050	2058.27	487.608	2.07699	1.46382e-15	9.05315e-14	3068	protein_coding	heat shock protein 90-5%2C chloroplastic
101766910	2028.99	922.575	1.13718	1.47228e-15	9.08054e-14	1409	protein_coding	uncharacterized LOC101766910
101758978	42.0664	287.45	-2.76982	1.55372e-15	9.55665e-14	4747	protein_coding	ethylene receptor 3%2C transcript variant X2
101755700	42.2852	823.052	-4.28224	1.62197e-15	9.94924e-14	1689	protein_coding	peroxidase 1
101767760	555.504	1594.53	-1.52169	1.69786e-15	1.03865e-13	1005	protein_coding	uncharacterized LOC101767760
101758422	54.8227	637.62	-3.53872	1.77255e-15	1.0814e-13	2180	protein_coding	uncharacterized LOC101758422
101753474	53.0313	1640.22	-4.94957	1.7898e-15	1.08897e-13	2649	protein_coding	probable beta-D-xylosidase 7
101766761	575.132	3693.82	-2.68261	1.8124e-15	1.09975e-13	1050	protein_coding	peptidyl-prolyl cis-trans isomerase FKBP17-2%2C chloroplastic
101780519	61.9107	595.29	-3.25907	1.89232e-15	1.14516e-13	1931	protein_coding	ent-isokaurene C2-hydroxylase
101768584	2798.31	11119.3	-1.9902	1.92027e-15	1.15896e-13	3128	protein_coding	probable alpha%2Calpha-trehalose-phosphate synthase [UDP-forming] 11
101771497	35199.1	9405.67	1.90391	2.04246e-15	1.22941e-13	1302	protein_coding	ricin B-like lectin R40G3
101779995	5301.19	2051.37	1.36944	2.0885e-15	1.25377e-13	1180	protein_coding	reticulon-like protein B2
101763541	78.7386	695.046	-3.14362	2.11575e-15	1.26675e-13	1710	protein_coding	alliin lyase
101776860	646.072	56.2245	3.52309	2.16961e-15	1.29319e-13	2436	protein_coding	calmodulin-binding protein 60 A
101758015	608.957	1900.04	-1.64117	2.17141e-15	1.29319e-13	2034	protein_coding	uridine kinase-like protein 2%2C chloroplastic
101774717	142.524	988.398	-2.79323	2.19912e-15	1.30624e-13	1742	protein_coding	uncharacterized LOC101774717
101784622	757.865	317.762	1.25332	2.20577e-15	1.30675e-13	1405	protein_coding	protein GrpE%2C transcript variant X1
101780898	1678.73	563.249	1.57524	2.47057e-15	1.45978e-13	4814	protein_coding	uncharacterized LOC101780898
101768216	232.89	5.61554	5.38466	3.02033e-15	1.77994e-13	2771	protein_coding	probable LRR receptor-like serine/threonine-protein kinase At1g51810
101770450	110.703	630.954	-2.5078	3.07501e-15	1.80743e-13	1809	protein_coding	glycine-rich cell wall structural protein 1.8
101764995	45.1763	242.539	-2.43046	3.08917e-15	1.81103e-13	2834	protein_coding	potassium transporter 27%2C transcript variant X1
101773616	12.2014	335.202	-4.77179	3.15662e-15	1.84576e-13	2989	protein_coding	mannose/glucose-specific lectin%2C transcript variant X2
101758538	348.798	1049.6	-1.58715	3.25158e-15	1.89636e-13	3727	protein_coding	uncharacterized LOC101758538%2C transcript variant X1
101784580	355.321	2313.45	-2.70231	3.30251e-15	1.92109e-13	3544	protein_coding	beta-galactosidase 6
101769449	5668.28	1501.38	1.91672	3.45115e-15	2.00238e-13	1777	protein_coding	probable protein phosphatase 2C 50
101762613	554.544	1563.65	-1.49529	3.59062e-15	2.07795e-13	2184	protein_coding	ATG8-interacting protein 1%2C transcript variant X4
105913544	3169.06	1232.69	1.36255	3.74798e-15	2.16187e-13	2044	protein_coding	signal recognition particle 54 kDa protein%2C chloroplastic
105913668	164.213	490.386	-1.58143	3.75485e-15	2.16187e-13	1636	lncRNA	uncharacterized LOC105913668%2C transcript variant X2
101774608	4388.27	309.191	3.82711	3.9423e-15	2.26401e-13	2396	protein_coding	protein ZINC INDUCED FACILITATOR-LIKE 1%2C transcript variant X1
101767613	1028.7	360.362	1.51463	4.05869e-15	2.32492e-13	2120	protein_coding	cytochrome P450 90D2
101753704	983.452	94.732	3.37385	4.36076e-15	2.49161e-13	820	protein_coding	peroxidase 1-like
101765827	664.488	2550.19	-1.93936	4.76501e-15	2.70884e-13	1601	protein_coding	vacuolar protein sorting-associated protein 60.1
101767733	199.331	1153.51	-2.53326	5.28024e-15	2.99418e-13	1152	protein_coding	uncharacterized LOC101767733
101776572	1373.97	101.641	3.75626	5.62886e-15	3.18384e-13	1460	protein_coding	atherin-like
101777482	2881.13	697.638	2.04598	5.77585e-15	3.2588e-13	1226	protein_coding	prohibitin-3%2C mitochondrial
101756965	4.79402	92.5229	-4.26979	5.97295e-15	3.36158e-13	1078	protein_coding	cyclin-P4-1
101766665	113.915	1766.95	-3.95355	6.10406e-15	3.4268e-13	2903	protein_coding	probable methyltransferase PMT26
101783411	12403.3	42676.4	-1.78269	6.8015e-15	3.80884e-13	2397	protein_coding	9-cis-epoxycarotenoid dioxygenase NCED1%2C chloroplastic
101755401	1.28999	286.933	-7.8059	7.26391e-15	4.0577e-13	2229	protein_coding	pectinesterase
101767534	83.3025	418.485	-2.32547	8.02857e-15	4.47374e-13	2708	protein_coding	G-type lectin S-receptor-like serine/threonine-protein kinase At4g27290
101783596	1188.2	554.29	1.10017	8.49637e-15	4.72272e-13	1819	protein_coding	protein ZINC INDUCED FACILITATOR-LIKE 1
101775233	487.603	34.5084	3.82282	8.90281e-15	4.93645e-13	939	protein_coding	oleosin 16 kDa
101760000	129.018	551.644	-2.09516	9.22453e-15	5.10227e-13	1949	protein_coding	probable serine/threonine-protein kinase PBL15
101759538	10.5908	132.526	-3.62957	9.26397e-15	5.11153e-13	4123	protein_coding	LRR receptor-like serine/threonine-protein kinase FLS2
novel.335	194.419	41.1205	2.23797	9.34743e-15	5.14497e-13	3514	-	PF14223:gag-polypeptide of LTR copia-type|PF13976:GAG-pre-integrase domain
101767155	522.935	176.36	1.56668	9.77753e-15	5.36858e-13	2347	protein_coding	uncharacterized LOC101767155%2C transcript variant X1
101779338	277.144	840.777	-1.60141	1.0765e-14	5.89637e-13	1502	protein_coding	WAT1-related protein At5g45370
101762679	25.9293	452.645	-4.11503	1.10098e-14	6.01193e-13	4766	protein_coding	putative disease resistance RPP13-like protein 3%2C transcript variant X5
101784648	5395.59	543.114	3.31286	1.10314e-14	6.01193e-13	1340	protein_coding	homeobox-leucine zipper protein HOX22
101776116	875.227	249.541	1.80933	1.10561e-14	6.01193e-13	1692	protein_coding	uncharacterized LOC101776116%2C transcript variant X3
101766010	42.4796	215.121	-2.35053	1.13061e-14	6.13308e-13	742	protein_coding	uncharacterized LOC101766010
105913562	1647.24	740.238	1.15434	1.15758e-14	6.26429e-13	4083	protein_coding	VID27-like protein%2C transcript variant X5
101772427	1175.9	459.099	1.35594	1.17626e-14	6.35012e-13	2165	protein_coding	phosphoinositide phosphatase SAC8
101776721	5586.2	493.888	3.49956	1.18341e-14	6.37342e-13	2038	protein_coding	P-(S)-hydroxymandelonitrile lyase
101767591	170.393	471.831	-1.46713	1.2574e-14	6.75574e-13	1522	protein_coding	choline monooxygenase%2C chloroplastic
101786284	925.687	2666.01	-1.52561	1.41285e-14	7.57287e-13	2425	protein_coding	metal tolerance protein 1%2C transcript variant X3
101773804	541.383	40.7249	3.72777	1.42585e-14	7.62442e-13	954	protein_coding	17.5 kDa class II heat shock protein
101758975	136.853	10.9787	3.63681	1.45778e-14	7.77665e-13	985	protein_coding	24.1 kDa heat shock protein%2C mitochondrial%2C transcript variant X1
101765429	323.154	1038.52	-1.68531	1.55698e-14	8.28625e-13	947	protein_coding	universal stress protein PHOS32
101780607	222.28	647.816	-1.54519	1.5768e-14	8.37192e-13	1238	protein_coding	hypersensitive-induced response protein-like protein 2
101783531	1319.61	512.67	1.36364	1.62386e-14	8.60147e-13	4205	protein_coding	phospholipase D zeta 1%2C transcript variant X1
101778586	260.414	599.087	-1.2028	1.63519e-14	8.64115e-13	964	protein_coding	protein YLS3
101769229	7906.36	1304.06	2.60016	1.66695e-14	8.78837e-13	2170	protein_coding	protein NRT1/ PTR FAMILY 6.2
101773413	46630.7	3511.23	3.73128	1.69605e-14	8.92091e-13	982	protein_coding	thionin
101768526	61.3469	326.574	-2.41852	1.71995e-14	9.02555e-13	979	protein_coding	chitinase 8
101782416	477.792	106.353	2.1659	1.77377e-14	9.28632e-13	2216	protein_coding	hydroxycinnamoyltransferase 2
101764643	806.013	1766.65	-1.13216	1.80356e-14	9.42037e-13	2142	protein_coding	probable monogalactosyldiacylglycerol synthase 3%2C chloroplastic
101776581	573.22	40.9353	3.81033	1.85302e-14	9.6563e-13	2174	protein_coding	eukaryotic peptide chain release factor subunit 1-2%2C transcript variant X3
101764915	496.09	49.3506	3.32807	1.99622e-14	1.03785e-12	663	protein_coding	uncharacterized LOC101764915
101784175	6091.78	1713.87	1.82975	2.00274e-14	1.03884e-12	2969	protein_coding	sucrose synthase 4
101767359	135.288	3.46856	5.29015	2.09657e-14	1.08501e-12	2984	protein_coding	homeobox-leucine zipper protein HDG4
101759155	430.479	52.9706	3.02322	2.12839e-14	1.09895e-12	2828	protein_coding	protein ROOT HAIR DEFECTIVE 3 homolog 2%2C transcript variant X2
101771422	1444.87	6311.38	-2.12725	2.44653e-14	1.26033e-12	1149	protein_coding	ferritin-1%2C chloroplastic
101754056	76.5258	253.641	-1.72518	2.89582e-14	1.48837e-12	1554	protein_coding	cold-responsive protein kinase 1%2C transcript variant X2
101774638	3208.36	1595.18	1.00833	3.22008e-14	1.65126e-12	1174	protein_coding	serine/arginine-rich splicing factor RSZ23
101775555	5.31436	125.197	-4.54041	3.42033e-14	1.74604e-12	2033	protein_coding	scopoletin glucosyltransferase
101768194	238.203	1246.74	-2.38838	3.42042e-14	1.74604e-12	3483	protein_coding	probable LRR receptor-like serine/threonine-protein kinase At1g56130%2C transcript variant X3
101760791	100.072	357.574	-1.83225	3.47881e-14	1.77183e-12	3577	protein_coding	probable leucine-rich repeat receptor-like protein kinase At5g49770
101781156	3959.55	1390.4	1.51006	3.64701e-14	1.85331e-12	1997	protein_coding	interferon-related developmental regulator 2
106804096	2422.71	1203.37	1.00919	3.97204e-14	2.01393e-12	2859	protein_coding	GDSL esterase/lipase At5g33370%2C transcript variant X4
101785004	225.898	1093.26	-2.27546	3.98736e-14	2.01716e-12	806	protein_coding	ubiquitin-conjugating enzyme E2 28
101773998	44.6075	292.723	-2.70739	4.23567e-14	2.13797e-12	1566	protein_coding	ALA-interacting subunit 5
101781529	344.491	110.002	1.64791	4.26608e-14	2.1485e-12	1493	protein_coding	O-methyltransferase MdmC%2C transcript variant X2
101752574	2652.13	819.729	1.6938	4.27936e-14	2.15038e-12	2028	protein_coding	nuclear/nucleolar GTPase 2
101759389	18617.8	2623.84	2.82693	4.43907e-14	2.22566e-12	796	protein_coding	low molecular mass early light-inducible protein HV60%2C chloroplastic
101764633	2086.58	139.545	3.90235	4.53028e-14	2.26635e-12	1174	protein_coding	homeobox-leucine zipper protein HOX24
101768223	1989.28	7256.79	-1.86683	4.87386e-14	2.43282e-12	2340	pseudogene	-
101768293	509.127	1323.62	-1.37759	4.93928e-14	2.46002e-12	2969	protein_coding	VIN3-like protein 2
101783390	174.669	1091.31	-2.64407	5.02311e-14	2.49625e-12	1047	protein_coding	uncharacterized LOC101783390
101782296	559.14	150.703	1.89031	5.28709e-14	2.62165e-12	2201	protein_coding	RING-H2 finger protein ATL3%2C transcript variant X1
101767501	267.049	1293.56	-2.27582	5.92817e-14	2.93308e-12	1688	protein_coding	lysine histidine transporter 2
101761472	1825.27	643.716	1.50418	6.59188e-14	3.25431e-12	3131	protein_coding	soluble starch synthase 2-1%2C chloroplastic/amyloplastic
101757495	111.441	8.05543	3.80294	6.8991e-14	3.39852e-12	1687	protein_coding	mucin-1
101766303	63.1957	444.949	-2.822	7.01649e-14	3.4488e-12	1269	protein_coding	uncharacterized LOC101766303%2C transcript variant X2
101757380	68.8813	442.148	-2.68427	7.70492e-14	3.77072e-12	2659	protein_coding	probable protein S-acyltransferase 22
101758475	936.811	331.83	1.49802	8.14343e-14	3.97668e-12	797	protein_coding	50S ribosomal protein L12%2C chloroplastic
101760590	375.951	82.4524	2.18606	8.34304e-14	4.06534e-12	3776	protein_coding	putative 12-oxophytodienoate reductase 8%2C transcript variant X2
101762734	83.9246	524.997	-2.64262	9.04694e-14	4.39881e-12	2208	protein_coding	amino acid transporter AVT6A
101775034	16.1739	789.212	-5.61055	9.12616e-14	4.42776e-12	1683	protein_coding	aspartyl protease family protein At5g10770%2C transcript variant X1
101775044	387.254	33.6203	3.52197	9.58035e-14	4.63813e-12	2026	protein_coding	heat stress transcription factor B-2b-like
101754598	365.966	2144.15	-2.55022	9.79052e-14	4.7297e-12	2289	protein_coding	protein MLO
101757480	1230.24	435.525	1.49902	1.00889e-13	4.86259e-12	2729	protein_coding	uncharacterized LOC101757480%2C transcript variant X6
101781958	295.138	67.0009	2.13806	1.01088e-13	4.86259e-12	1389	protein_coding	queuosine salvage protein-like
101768958	740.026	160.204	2.20966	1.01613e-13	4.87745e-12	1117	protein_coding	uncharacterized LOC101768958
101764387	1642.55	483.15	1.76542	1.03046e-13	4.93571e-12	2673	protein_coding	protein NUCLEAR FUSION DEFECTIVE 4
101757281	5338.8	1388.31	1.94325	1.06742e-13	5.0916e-12	2088	protein_coding	palmitoyl-acyl carrier protein thioesterase%2C chloroplastic
101764265	1061.48	429.696	1.3038	1.06753e-13	5.0916e-12	2501	protein_coding	uncharacterized LOC101764265%2C transcript variant X1
101767742	53094.8	12331.1	2.10626	1.0869e-13	5.17298e-12	1383	protein_coding	BURP domain-containing protein 3-like
101776682	6185.77	1658.89	1.89872	1.21926e-13	5.7907e-12	1424	protein_coding	NAD(P)H-dependent 6'-deoxychalcone synthase
101766252	58.4934	877.86	-3.90884	1.2558e-13	5.95169e-12	1422	protein_coding	protein trichome birefringence-like 38
101759688	15035.3	4820.15	1.64119	1.28722e-13	6.0878e-12	1106	protein_coding	glutathione S-transferase DHAR2
101771212	1.45192	245.078	-7.31332	1.33894e-13	6.31467e-12	1827	protein_coding	probable polygalacturonase%2C transcript variant X2
101778591	1018.14	383.639	1.40896	1.3408e-13	6.31467e-12	1381	protein_coding	4-sulfomuconolactone hydrolase
novel.250	10.2626	170.205	-4.03912	1.36629e-13	6.42127e-12	1282	-	PF06376:Protein of unknown function (DUF1070)
101768362	540.397	91.5196	2.5614	1.5982e-13	7.47996e-12	3213	protein_coding	disease resistance protein RPM1
101776673	244.39	786.221	-1.68468	1.64252e-13	7.67145e-12	1468	protein_coding	uncharacterized LOC101776673
101761253	1330.61	4030.59	-1.59905	1.69385e-13	7.89482e-12	1740	protein_coding	calreticulin-3
101771841	1648.49	803.031	1.03814	1.73462e-13	8.06814e-12	2484	protein_coding	monosaccharide-sensing protein 3
101757282	546.552	1172.22	-1.10172	1.74538e-13	8.10144e-12	2894	protein_coding	CSC1-like protein At1g32090
101782315	1058.43	253.995	2.05911	1.80019e-13	8.33865e-12	2170	protein_coding	sodium/calcium exchanger NCL2
101757399	69.4582	277.457	-1.99785	1.82415e-13	8.4323e-12	2714	protein_coding	probable serine/threonine-protein kinase At1g01540
101777374	230.089	1303.03	-2.50047	1.83834e-13	8.48049e-12	1245	protein_coding	glycolipid transfer protein 3
101753374	235.473	1126.35	-2.25848	1.89274e-13	8.71355e-12	2087	protein_coding	acyl transferase 7-like
101754169	129.932	22.7371	2.51396	1.92089e-13	8.82514e-12	2478	protein_coding	uncharacterized LOC101754169
101781020	730.007	245.192	1.57275	2.10801e-13	9.66507e-12	983	protein_coding	cytochrome c oxidase subunit 6b-1%2C transcript variant X2
101760331	244.735	12.8188	4.2566	2.14359e-13	9.80821e-12	2201	protein_coding	mechanosensitive ion channel protein 1%2C mitochondrial%2C transcript variant X1
101776070	327.589	95.5443	1.77894	2.17279e-13	9.92165e-12	1890	protein_coding	bZIP transcription factor 46
101777073	1790.57	550.858	1.7011	2.20056e-13	1.00281e-11	1532	protein_coding	probable purine permease 4
101784210	845.66	2359.03	-1.47935	2.38385e-13	1.08415e-11	2458	protein_coding	transcription factor bHLH77
101765314	1299.62	6154.23	-2.24318	2.39135e-13	1.08537e-11	1522	protein_coding	bifunctional nuclease 2
101762779	1547.5	4107.2	-1.40798	2.54813e-13	1.1542e-11	6788	protein_coding	putative disease resistance protein RGA3
101768530	306.183	110.056	1.47487	2.62284e-13	1.18565e-11	1882	protein_coding	metal tolerance protein 2
101786618	499.445	184.587	1.43646	2.72764e-13	1.23055e-11	3405	protein_coding	chaperone protein ClpB3%2C mitochondrial
101786835	153.864	656.967	-2.09494	2.7502e-13	1.23825e-11	675	protein_coding	heavy metal-associated isoprenylated plant protein 39%2C transcript variant X2
101778763	1586.12	717.587	1.14468	2.81961e-13	1.26697e-11	2457	protein_coding	bZIP transcription factor 39
101784957	13.1094	589.44	-5.47346	2.83659e-13	1.27206e-11	2530	protein_coding	wall-associated receptor kinase 4
101785354	51.702	479.275	-3.20835	2.88555e-13	1.29144e-11	4009	protein_coding	wall-associated receptor kinase 2-like%2C transcript variant X1
101772486	29.2378	421.116	-3.84268	2.8935e-13	1.29243e-11	3165	protein_coding	uncharacterized LOC101772486%2C transcript variant X1
101781515	229.807	1116.39	-2.27938	3.02619e-13	1.34902e-11	861	protein_coding	uncharacterized protein At2g27730%2C mitochondrial
101784759	188.359	741.05	-1.97736	3.05454e-13	1.35897e-11	1865	protein_coding	zinc transporter 4
101776079	17.9335	325.325	-4.16619	3.25236e-13	1.44413e-11	1201	protein_coding	ethylene-responsive transcription factor 1B
novel.570	109.635	20.3081	2.4314	3.26e-13	1.44467e-11	1605	-	-
101767426	11.9445	141.66	-3.54429	3.26956e-13	1.44606e-11	884	protein_coding	uncharacterized protein At5g48480
101763923	964.092	3394.44	-1.81537	3.27624e-13	1.44617e-11	2643	protein_coding	serine/threonine-protein kinase ATG1c%2C transcript variant X2
101761119	504.836	205.224	1.29761	3.55425e-13	1.56582e-11	2123	protein_coding	lipoyl synthase%2C chloroplastic
101759877	46.4848	380.257	-3.02419	3.66227e-13	1.61025e-11	2781	protein_coding	G-type lectin S-receptor-like serine/threonine-protein kinase At2g19130
101773352	5121.77	465.573	3.4593	3.70081e-13	1.62403e-11	1522	protein_coding	ureide permease 2-like
101781699	7524.16	2599.94	1.53286	3.87704e-13	1.69805e-11	1184	protein_coding	nucleoside diphosphate kinase 3
101758183	159.043	529.796	-1.73447	4.173e-13	1.82059e-11	1554	protein_coding	2-hydroxyisoflavanone dehydratase
101762106	417.91	954.03	-1.19178	5.23531e-13	2.27964e-11	890	protein_coding	uncharacterized LOC101762106
101785510	211.573	977.997	-2.21016	5.30744e-13	2.30658e-11	2591	protein_coding	probable galacturonosyltransferase 14
101759503	170.086	541.367	-1.66925	5.6479e-13	2.44982e-11	1786	protein_coding	UDP-glycosyltransferase 83A1
101761111	254.095	0.362811	9.41923	5.90027e-13	2.55436e-11	840	protein_coding	outer envelope pore protein 16-2%2C chloroplastic
101762414	24.4094	630.756	-4.68356	6.08132e-13	2.62769e-11	2639	protein_coding	subtilisin-like protease SBT1.9
101783394	2470.59	1154.35	1.09725	6.51493e-13	2.80966e-11	1407	protein_coding	chorismate mutase 3%2C chloroplastic
101785845	213.262	473.819	-1.15128	6.6173e-13	2.84835e-11	780	protein_coding	uncharacterized LOC101785845
101759121	458.328	48.6049	3.23276	6.63059e-13	2.84862e-11	1108	protein_coding	kynurenine formamidase%2C transcript variant X2
101765473	413.513	130.537	1.66236	6.74527e-13	2.89237e-11	1921	protein_coding	protein AAR2 homolog%2C transcript variant X2
101773707	110.953	594.971	-2.42342	7.24244e-13	3.09966e-11	3580	protein_coding	respiratory burst oxidase homolog protein E
101754295	2289.31	597.61	1.93768	7.32405e-13	3.12863e-11	1309	protein_coding	NADH--cytochrome b5 reductase 1
101775540	128.229	13.3042	3.26117	7.36066e-13	3.13832e-11	1477	protein_coding	uncharacterized LOC101775540
101775955	151.181	591.486	-1.96977	7.38974e-13	3.14476e-11	2210	protein_coding	L-type lectin-domain containing receptor kinase IV.1
101785828	7511.35	3198.58	1.23158	7.56992e-13	3.21536e-11	4387	protein_coding	protein TPR2
101754855	1147.97	168.183	2.772	7.73403e-13	3.27888e-11	1461	protein_coding	probable protein phosphatase 2C 51
105913464	264.544	954.062	-1.84916	7.87576e-13	3.33269e-11	1463	protein_coding	probable ADP%2CATP carrier protein At5g56450
101781974	306.679	2871.21	-3.22605	7.94909e-13	3.35741e-11	1211	protein_coding	DNA replication complex GINS protein SLD5
101757593	379.044	56.5447	2.74055	8.02574e-13	3.38343e-11	1384	protein_coding	G-box-binding factor 4-like
101776562	147.095	10.0918	3.86975	8.23209e-13	3.46394e-11	661	protein_coding	protein TsetseEP-like
101786405	4.40861	322.481	-6.15299	8.28552e-13	3.47992e-11	4870	protein_coding	cytochrome P450 714B1%2C transcript variant X1
101762103	11696.2	5312.97	1.13838	8.48049e-13	3.55517e-11	1629	protein_coding	chaperone protein dnaJ A6
101777396	1334.61	92.5956	3.85091	8.53274e-13	3.57043e-11	820	protein_coding	uncharacterized LOC101777396
101781153	240.884	4019.25	-4.05951	8.89293e-13	3.71424e-11	1183	protein_coding	xyloglucan endotransglucosylase/hydrolase protein 24
101784601	1724.56	523.873	1.7193	1.03258e-12	4.3047e-11	1344	protein_coding	1%2C4-dihydroxy-2-naphthoyl-CoA synthase%2C peroxisomal
101765720	1030.03	2442.79	-1.24545	1.04554e-12	4.35068e-11	2002	protein_coding	diacylglycerol kinase 5%2C transcript variant X1
101783265	397.105	86.0586	2.2048	1.05429e-12	4.37898e-11	1527	protein_coding	probable protein phosphatase 2C 50%2C transcript variant X2
101761186	535.344	2767.63	-2.37007	1.06796e-12	4.42762e-11	3547	protein_coding	probable calcium-transporting ATPase 9%2C plasma membrane-type%2C transcript variant X1
101753139	1090.66	451.612	1.27094	1.09114e-12	4.51434e-11	1183	protein_coding	uncharacterized LOC101753139
101782503	2057.28	804.073	1.35576	1.09289e-12	4.51434e-11	3382	protein_coding	ATP-dependent (S)-NAD(P)H-hydrate dehydratase%2C transcript variant X3
101761245	454.251	83.3914	2.44305	1.11719e-12	4.60625e-11	1614	protein_coding	uncharacterized LOC101761245
101785018	657.497	176.563	1.89484	1.15423e-12	4.7503e-11	1493	protein_coding	protein ABHD17C
101753044	1694.29	788.757	1.10345	1.18006e-12	4.84774e-11	733	protein_coding	cytochrome b-c1 complex subunit 7-2
101770600	3925.32	406.673	3.27029	1.19658e-12	4.90662e-11	2255	protein_coding	tonoplast dicarboxylate transporter
101773780	544.021	1327.49	-1.28736	1.21175e-12	4.9598e-11	1247	protein_coding	E3 ubiquitin ligase BIG BROTHER
101766891	325.552	1177.19	-1.85381	1.25666e-12	5.13427e-11	1657	protein_coding	probable xyloglucan endotransglucosylase/hydrolase protein 30
106804493	21.6198	180.337	-3.05771	1.41388e-12	5.76618e-11	2589	lncRNA	uncharacterized LOC106804493
101765003	215.652	887.181	-2.03955	1.44442e-12	5.88005e-11	2261	protein_coding	protein NRT1/ PTR FAMILY 6.3
101763594	2003.58	765.441	1.38789	1.54076e-12	6.26092e-11	2056	protein_coding	anthocyanidin 3-O-glucosyltransferase 2
101767983	577.473	3322.84	-2.52372	1.56247e-12	6.33771e-11	1412	protein_coding	GDSL esterase/lipase At5g45910
101776637	1416.32	3034.15	-1.09889	1.57471e-12	6.37587e-11	3003	protein_coding	probable potassium transporter 2%2C transcript variant X2
101756188	41.9628	406.247	-3.26808	1.73967e-12	7.0242e-11	2524	protein_coding	probable receptor-like protein kinase At1g11050%2C transcript variant X1
101756330	491.525	152.756	1.68733	1.74107e-12	7.0242e-11	1358	protein_coding	GEM-like protein 5
101778255	17994.1	3075.1	2.54871	1.77914e-12	7.16493e-11	1539	protein_coding	ricin B-like lectin R40C1
101785231	1325.32	70.1056	4.24278	1.81426e-12	7.29332e-11	1192	protein_coding	uncharacterized LOC101785231
101754998	386.291	1127.22	-1.54464	1.85923e-12	7.46078e-11	1195	protein_coding	uncharacterized LOC101754998
101762294	283.171	1146.22	-2.01521	2.08956e-12	8.37015e-11	1642	protein_coding	protein EXORDIUM-like 3
101786865	3820.11	916.279	2.05949	2.10172e-12	8.40388e-11	2012	protein_coding	aldehyde dehydrogenase family 2 member C4%2C transcript variant X2
101773590	47.7197	303.354	-2.66301	2.12116e-12	8.4666e-11	1199	protein_coding	dihydroneopterin aldolase 2
101752605	10.5908	147.809	-3.79126	2.25208e-12	8.97323e-11	3371	protein_coding	homeobox protein ATH1%2C transcript variant X6
101780107	60.4897	309.543	-2.3589	2.2723e-12	9.03781e-11	2411	protein_coding	uncharacterized LOC101780107
novel.298	347.264	59.9846	2.53478	2.33357e-12	9.26515e-11	1930	-	-
101754803	28.4875	194.716	-2.766	2.35014e-12	9.31449e-11	1248	protein_coding	adenine phosphoribosyltransferase 2
101755292	155.239	1979.72	-3.67128	2.388e-12	9.44793e-11	751	pseudogene	-
101782987	726.571	157.923	2.20374	2.39449e-12	9.45698e-11	1824	protein_coding	probable polyamine oxidase 5
101773679	7709.45	3744.16	1.04204	2.40404e-12	9.46253e-11	2726	protein_coding	long chain acyl-CoA synthetase 4%2C transcript variant X2
101785668	3380.35	758.051	2.15671	2.47797e-12	9.73543e-11	1478	protein_coding	persulfide dioxygenase ETHE1 homolog%2C mitochondrial
101773408	755.673	1666.47	-1.14065	2.55255e-12	1.0011e-10	2040	protein_coding	protein PIN-LIKES 2
101765840	120.448	541.106	-2.16984	2.56485e-12	1.00417e-10	1921	protein_coding	GABA transporter 1
101777215	13.3888	362.693	-4.74672	2.5966e-12	1.01484e-10	2082	protein_coding	uncharacterized LOC101777215
101786680	1330.6	227.161	2.55059	2.62191e-12	1.02296e-10	1249	protein_coding	acid phosphatase 1%2C transcript variant X1
101781768	20.9904	644.047	-4.94179	2.6473e-12	1.03107e-10	2610	protein_coding	probable inactive receptor kinase At2g26730
101761636	72.2039	517.263	-2.84598	2.67443e-12	1.03805e-10	2353	protein_coding	glucan endo-1%2C3-beta-glucosidase 12
101763688	2363.39	1107.78	1.09288	2.74423e-12	1.06331e-10	2286	protein_coding	probable protein phosphatase 2C 6
101782767	293.282	88.8641	1.71976	2.79676e-12	1.0818e-10	1743	protein_coding	uncharacterized LOC101782767
101766049	892.569	256.522	1.79984	2.91384e-12	1.12515e-10	2302	protein_coding	uncharacterized LOC101766049%2C transcript variant X2
101759806	139.506	3.09177	5.49201	2.98588e-12	1.15099e-10	1595	protein_coding	ornithine decarboxylase
101757670	84.0855	389.486	-2.20615	3.05153e-12	1.17429e-10	1792	protein_coding	AAA-ATPase ASD%2C mitochondrial
101754226	418.013	35.3336	3.56496	3.09826e-12	1.19024e-10	1942	protein_coding	uncharacterized protein KIAA1211
101777562	273.728	41.2441	2.72531	3.16659e-12	1.21442e-10	549	lncRNA	uncharacterized LOC101777562
101762420	321.858	87.9113	1.87052	3.28821e-12	1.25892e-10	936	protein_coding	leiomodin-2
101760028	1895.54	10245	-2.43418	3.38223e-12	1.29271e-10	1442	protein_coding	chaperone protein dnaJ C76%2C chloroplastic
101752701	407.444	125.553	1.69942	3.55307e-12	1.35571e-10	4193	protein_coding	tyrosine-sulfated glycopeptide receptor 1
101782550	478.323	49.1899	3.28186	3.59046e-12	1.36766e-10	775	protein_coding	multiprotein-bridging factor 1c
101767856	751.873	1936.12	-1.36441	3.70997e-12	1.41079e-10	912	protein_coding	uncharacterized protein At1g15400
101754776	697.445	188.22	1.89116	3.72541e-12	1.41427e-10	3643	protein_coding	SPX domain-containing membrane protein Os02g45520%2C transcript variant X1
101776002	99.5588	466.935	-2.23041	3.78591e-12	1.43482e-10	4574	protein_coding	uncharacterized LOC101776002
101779199	732.409	359.356	1.02705	3.81928e-12	1.44504e-10	1197	protein_coding	GTP-binding protein At2g22870
101753591	620.008	1594.64	-1.36337	3.87075e-12	1.46205e-10	3546	protein_coding	probable LRR receptor-like serine/threonine-protein kinase At1g56130
101767768	280.035	0.637899	8.68789	3.89541e-12	1.4689e-10	915	protein_coding	late embryogenesis abundant protein D-34
101780930	84.4644	394.781	-2.22138	4.01783e-12	1.51253e-10	1936	protein_coding	serine carboxypeptidase-like 2
101765931	10.825	215.525	-4.31425	4.26286e-12	1.6021e-10	766	protein_coding	putative glutaredoxin-C14
101786072	5.82052	293.808	-5.68675	4.27544e-12	1.60415e-10	3455	protein_coding	probable galacturonosyltransferase 15%2C transcript variant X1
101777619	1985.01	542.306	1.87232	4.44382e-12	1.66455e-10	1303	protein_coding	lactoylglutathione lyase%2C transcript variant X1
101775794	7902.52	1169.72	2.75611	4.55519e-12	1.70343e-10	2291	protein_coding	protein ECERIFERUM 1
101781498	83.0953	296.901	-1.83338	4.81879e-12	1.79604e-10	957	protein_coding	uncharacterized LOC101781498
101772494	177.731	35.5051	2.32377	5.38851e-12	2.00506e-10	859	lncRNA	uncharacterized LOC101772494%2C transcript variant X1
101775508	1252.44	594.885	1.07304	5.51296e-12	2.04798e-10	2207	protein_coding	CTP synthase
101764589	1263.45	380.907	1.73032	5.67855e-12	2.10602e-10	1644	protein_coding	flavin-containing monooxygenase FMO GS-OX-like 2
101771722	1570.43	668.672	1.23235	5.72134e-12	2.1184e-10	1877	protein_coding	uncharacterized LOC101771722
101779096	5.05412	245.365	-5.59713	5.73145e-12	2.11866e-10	2912	protein_coding	proline-rich receptor-like protein kinase PERK9
101759736	310.509	1191.14	-1.93882	5.77123e-12	2.12987e-10	1112	protein_coding	cyclin-dependent protein kinase inhibitor EL2
101784993	310.288	111.719	1.4763	5.81833e-12	2.14373e-10	2133	protein_coding	deoxynucleoside triphosphate triphosphohydrolase SAMHD1 homolog%2C transcript variant X2
101768785	208.92	3558.44	-4.0906	6.05883e-12	2.2287e-10	1390	protein_coding	GDSL esterase/lipase At5g45910
101784054	15.7776	241.229	-3.93709	6.4216e-12	2.35829e-10	1121	protein_coding	protein DMP3
101774734	19.396	200.463	-3.38634	6.55814e-12	2.40451e-10	1185	protein_coding	ethylene-responsive transcription factor RAP2-12
101768253	835.641	5676.68	-2.7645	6.57315e-12	2.40609e-10	955	protein_coding	cell number regulator 10
101766197	184.782	567.492	-1.6166	6.69279e-12	2.44591e-10	1326	protein_coding	protein REVERSION-TO-ETHYLENE SENSITIVITY1%2C transcript variant X1
101762186	117.068	344.696	-1.55448	6.71453e-12	2.44988e-10	2473	protein_coding	L-tryptophan--pyruvate aminotransferase 1
111256965	42.3273	331.07	-2.96886	6.78762e-12	2.47226e-10	951	lncRNA	uncharacterized LOC111256965%2C transcript variant X1
101775372	107.656	639.722	-2.56849	6.79783e-12	2.47226e-10	2136	protein_coding	uncharacterized LOC101775372
101780179	50.7078	258.699	-2.34907	7.22272e-12	2.62255e-10	1256	protein_coding	ras-related protein Rab11C
101782895	141.178	11.1434	3.66904	7.31607e-12	2.65216e-10	1557	protein_coding	uncharacterized LOC101782895
101779829	2893.35	119.465	4.59726	7.53102e-12	2.7257e-10	683	protein_coding	non-specific lipid-transfer protein 2
101774139	2293.56	1062.82	1.10954	7.56612e-12	2.734e-10	815	protein_coding	V-type proton ATPase subunit G1%2C transcript variant X1
101769368	72.2357	1.71235	5.38925	7.78535e-12	2.80871e-10	1088	protein_coding	late embryogenesis abundant protein%2C group 3
101767193	226.791	3528.2	-3.95828	7.81547e-12	2.81507e-10	3003	protein_coding	beta-galactosidase 9-like
101783848	435.341	71.3129	2.61001	7.84996e-12	2.82298e-10	1623	protein_coding	2-hydroxy-6-oxononadienedioate/2-hydroxy-6-oxononatrienedioate hydrolase%2C transcript variant X1
101775295	1125.01	447.674	1.33012	8.0695e-12	2.8973e-10	3140	protein_coding	uncharacterized LOC101775295%2C transcript variant X1
101757211	4.00592	333.171	-6.39847	8.11547e-12	2.90916e-10	709	protein_coding	cortical cell-delineating protein
101780925	12.8014	292.953	-4.51814	8.16906e-12	2.92372e-10	1909	protein_coding	ent-isokaurene C2-hydroxylase
101783462	2360.89	651.144	1.85803	8.25449e-12	2.94453e-10	1425	protein_coding	uncharacterized LOC101783462%2C transcript variant X1
novel.684	1704.73	674.106	1.33932	8.25776e-12	2.94453e-10	2328	-	-
101755969	504.005	5407.93	-3.42323	8.27874e-12	2.94453e-10	1498	protein_coding	uncharacterized LOC101755969
101783165	310.074	109.624	1.50216	8.27953e-12	2.94453e-10	990	protein_coding	pentatricopeptide repeat-containing protein At3g42630
101779478	362.552	119.556	1.60332	8.29457e-12	2.94523e-10	1145	protein_coding	yrdC domain-containing protein%2C mitochondrial
101758586	5145.14	1554.13	1.72734	8.32082e-12	2.94872e-10	2115	protein_coding	GDSL esterase/lipase At5g03600
101766142	2415.25	903.017	1.41988	8.33061e-12	2.94872e-10	2051	protein_coding	amino acid transporter AVT1A
101771117	2344.56	688.257	1.76852	8.63342e-12	3.05111e-10	1966	protein_coding	ultraviolet-B receptor UVR8
101770761	1602.1	692.467	1.21044	8.9378e-12	3.15373e-10	1993	protein_coding	uncharacterized LOC101770761
101754400	7037.51	2893.09	1.28259	9.24453e-12	3.25685e-10	1413	protein_coding	uncharacterized LOC101754400
101755114	574.807	249.418	1.20432	9.62661e-12	3.38616e-10	2366	protein_coding	succinate dehydrogenase [ubiquinone] flavoprotein subunit%2C mitochondrial
101764498	116.594	563.028	-2.26839	9.85335e-12	3.46051e-10	1945	protein_coding	uncharacterized LOC101764498%2C transcript variant X4
101763642	960.597	415.545	1.20952	1.04086e-11	3.64983e-10	1892	protein_coding	zinc finger protein ZPR1
101768978	99.5481	15.2149	2.71389	1.04853e-11	3.67099e-10	1722	protein_coding	uncharacterized LOC101768978
101785879	1456.88	6967.35	-2.25776	1.088e-11	3.80325e-10	3358	protein_coding	uncharacterized LOC101785879%2C transcript variant X1
101765034	44.7324	265.053	-2.57682	1.10944e-11	3.87221e-10	2531	protein_coding	cysteine-rich receptor-like protein kinase 6
101779970	470.469	136.849	1.77888	1.13056e-11	3.93981e-10	1324	protein_coding	protein PALE CRESS%2C chloroplastic
101763386	3440.1	16634	-2.27358	1.1333e-11	3.94325e-10	2789	protein_coding	silicon efflux transporter LSI2%2C transcript variant X5
101785840	619.589	2957.86	-2.25443	1.1885e-11	4.12895e-10	1345	protein_coding	uncharacterized LOC101785840
105914165	39.4186	190.956	-2.26992	1.23403e-11	4.2739e-10	806	lncRNA	uncharacterized LOC105914165
101776875	90.6466	271.526	-1.5787	1.26089e-11	4.36025e-10	2078	protein_coding	receptor-like serine/threonine-protein kinase At3g01300%2C transcript variant X1
101761557	98.3887	416.848	-2.07953	1.27305e-11	4.39554e-10	2823	protein_coding	probable LRR receptor-like serine/threonine-protein kinase At1g51820
101785477	9538.24	3299.31	1.53166	1.30846e-11	4.51087e-10	2116	protein_coding	uncharacterized LOC101785477
101782068	24.4978	236.408	-3.27001	1.32034e-11	4.54489e-10	727	lncRNA	uncharacterized LOC101782068
101770216	795.631	2551.33	-1.68075	1.41251e-11	4.85471e-10	1527	protein_coding	2-oxoisovalerate dehydrogenase subunit beta 1%2C mitochondrial
101771077	2551.19	1072.33	1.25082	1.45879e-11	5.00613e-10	1724	protein_coding	cyclic dof factor 1
101765522	171.378	464.063	-1.43897	1.50176e-11	5.14574e-10	727	protein_coding	glutaredoxin-C15
101782923	4583.61	11633	-1.34364	1.5283e-11	5.22874e-10	1725	protein_coding	UDP-glucose 4-epimerase 1
101752556	10518.2	2706.05	1.95874	1.54908e-11	5.28562e-10	2503	protein_coding	probable zinc metalloprotease EGY3%2C chloroplastic
101753149	586.645	1301.07	-1.14813	1.54962e-11	5.28562e-10	5708	protein_coding	1-phosphatidylinositol-3-phosphate 5-kinase FAB1A%2C transcript variant X2
111257745	152.539	11.2241	3.77261	1.59137e-11	5.41979e-10	479	lncRNA	uncharacterized LOC111257745
101775986	192.184	2.12601	6.51906	1.66309e-11	5.64699e-10	1231	protein_coding	V-type proton ATPase subunit D
101761892	50.0848	237.603	-2.24096	1.69042e-11	5.73113e-10	1960	protein_coding	GDSL esterase/lipase At5g45910
101757427	81.0973	1882.52	-4.53391	1.72342e-11	5.83424e-10	1164	protein_coding	expansin-B3
101770266	5.57446	220.349	-5.29022	1.75986e-11	5.94863e-10	7176	protein_coding	glutamate synthase 2 [NADH]%2C chloroplastic
101769925	519.6	1905.55	-1.87419	1.81273e-11	6.11815e-10	1541	protein_coding	probable xyloglucan endotransglucosylase/hydrolase protein 30
101759119	322.697	651.754	-1.01422	1.82723e-11	6.15788e-10	5292	protein_coding	myosin-6-like
101766036	91.5119	1.08843	6.45629	1.88702e-11	6.34987e-10	1557	protein_coding	FBD-associated F-box protein At5g56370
101786750	55.8048	313.924	-2.49384	1.91803e-11	6.44458e-10	1915	protein_coding	uncharacterized LOC101786750%2C transcript variant X2
101771161	1357.43	2729.92	-1.00777	1.92094e-11	6.44474e-10	2360	protein_coding	calcium-dependent protein kinase 13
101758653	0	80.4857	-8.82514	1.9463e-11	6.52012e-10	1644	protein_coding	uncharacterized LOC101758653
101781306	19328.6	133295	-2.78581	1.95478e-11	6.53878e-10	661	lncRNA	uncharacterized LOC101781306
101754500	1444.05	393.026	1.87663	1.96975e-11	6.57907e-10	1664	protein_coding	F-box protein SKP2A
101775696	1096.49	25.242	5.43661	1.97576e-11	6.5894e-10	806	protein_coding	16.9 kDa class I heat shock protein 1
101771609	600.785	231.57	1.37411	1.98172e-11	6.59948e-10	2102	protein_coding	probable serine protease EDA2
101784230	2164.34	617.187	1.80978	1.98635e-11	6.60513e-10	1129	protein_coding	uncharacterized LOC101784230
101782253	3324.24	11398.3	-1.77758	2.05698e-11	6.82228e-10	2295	protein_coding	sulfite reductase [ferredoxin]%2C chloroplastic
101783711	83.9284	475.619	-2.50065	2.05771e-11	6.82228e-10	2814	protein_coding	uncharacterized LOC101783711
101774279	98.9953	521.909	-2.39461	2.07248e-11	6.86114e-10	1008	protein_coding	B-box zinc finger protein 20
101759614	20.863	139.292	-2.75663	2.09378e-11	6.92146e-10	972	protein_coding	universal stress protein PHOS34
101758125	30.6812	392.085	-3.66618	2.29306e-11	7.56913e-10	2765	protein_coding	receptor-like protein kinase At3g21340
101767323	2050.19	11391.2	-2.47397	2.36968e-11	7.81057e-10	2328	protein_coding	BTB/POZ domain-containing protein At5g67385
101785945	635.272	2305.9	-1.85966	2.4282e-11	7.99174e-10	5000	protein_coding	ABC transporter G family member 37
101770363	1.66345	69.9326	-5.44002	2.5549e-11	8.39649e-10	2145	protein_coding	UDP-glycosyltransferase 73C6
101764000	578.498	288.639	1.00264	2.58051e-11	8.46828e-10	965	protein_coding	sorting nexin 1-like
101761096	586.795	254.319	1.20743	2.69225e-11	8.82211e-10	4095	protein_coding	proline-%2C glutamic acid- and leucine-rich protein 1%2C transcript variant X1
101777978	204.562	23.0769	3.14204	2.71783e-11	8.893e-10	1069	protein_coding	uncharacterized N-acetyltransferase p20-like
101772081	1200.21	43.5333	4.78244	2.7789e-11	9.07962e-10	2576	protein_coding	U-box domain-containing protein 19
101784229	24.0789	119.702	-2.30999	2.93799e-11	9.58551e-10	2724	protein_coding	P-loop NTPase domain-containing protein LPA1
101770693	28.8635	382.025	-3.71563	3.07814e-11	1.00282e-09	2547	protein_coding	cytochrome P450 90B2%2C transcript variant X1
101756467	34.5695	406.922	-3.54739	3.13293e-11	1.0192e-09	950	protein_coding	probable WRKY transcription factor 33
101757371	36.0657	291.189	-3.01083	3.14748e-11	1.02245e-09	1274	protein_coding	2-hydroxyisoflavanone dehydratase
101757413	89.9324	285.189	-1.66769	3.2705e-11	1.06089e-09	2921	protein_coding	uncharacterized LOC101757413%2C transcript variant X1
101782465	3183.49	1466.45	1.11815	3.28205e-11	1.0631e-09	1004	protein_coding	PLAT domain-containing protein 3
101768340	1809.86	4102.15	-1.18053	3.30196e-11	1.06801e-09	2668	protein_coding	probable serine/threonine-protein kinase WNK7
101770688	153.553	496.968	-1.69358	3.37146e-11	1.08893e-09	1766	protein_coding	E3 ubiquitin-protein ligase Os06g0535400
101782992	104.711	524.441	-2.31934	3.394e-11	1.09464e-09	1839	protein_coding	protein ABHD18
101761448	2482.89	16473.7	-2.72996	3.49414e-11	1.12532e-09	1170	protein_coding	stem-specific protein TSJT1
101768213	8754.37	502.475	4.12318	3.66964e-11	1.18016e-09	2564	protein_coding	subtilisin-like protease SBT1.7
101758600	2167.77	677.026	1.67933	3.78955e-11	1.21698e-09	1673	protein_coding	NAC domain-containing protein 92
101785808	732.05	106.453	2.77979	3.79994e-11	1.21857e-09	779	protein_coding	uncharacterized LOC101785808
101770224	175.729	415.189	-1.24096	3.80531e-11	1.21857e-09	2368	protein_coding	AT-hook motif nuclear-localized protein 10
101776375	117.969	0	9.27349	3.88743e-11	1.24136e-09	965	protein_coding	oil body-associated protein 1A
101753185	10173.6	57700.6	-2.50373	3.88753e-11	1.24136e-09	1161	protein_coding	chlorophyll a-b binding protein of LHCII type III%2C chloroplastic
101766018	161.86	0.362811	8.76839	4.00474e-11	1.27698e-09	1274	protein_coding	uncharacterized LOC101766018%2C transcript variant X1
101759818	852.426	2226.92	-1.38473	4.11322e-11	1.30971e-09	1967	protein_coding	uncharacterized LOC101759818
101775751	7161.95	30670.9	-2.0984	4.16232e-11	1.32348e-09	2422	protein_coding	root phototropism protein 2
101773459	688.993	235.191	1.5524	4.26913e-11	1.35553e-09	1662	protein_coding	DJ-1 protein homolog E
101777415	343.997	2014.02	-2.54933	4.30603e-11	1.36532e-09	3065	protein_coding	extensin-like%2C transcript variant X4
101782271	152.379	0.362811	8.68161	4.4677e-11	1.41458e-09	1732	protein_coding	beta-glucosidase 38
101766228	1524.4	186.424	3.03171	4.61337e-11	1.45865e-09	1679	protein_coding	probable protein phosphatase 2C 30
101754412	2373.54	733.841	1.69396	4.72529e-11	1.49195e-09	2200	protein_coding	CBS domain-containing protein CBSCBSPB3
101763408	13899.9	2511.05	2.46876	4.91321e-11	1.5484e-09	4803	protein_coding	BAG family molecular chaperone regulator 6
101774924	623.802	2423.35	-1.95807	4.91784e-11	1.5484e-09	2363	protein_coding	probable metal-nicotianamine transporter YSL6
101769956	156.121	376.701	-1.2691	5.07258e-11	1.59266e-09	1744	protein_coding	UDP-glycosyltransferase 73D1
101764528	427.606	1555.61	-1.86299	5.13683e-11	1.61059e-09	1978	protein_coding	delta(8)-fatty-acid desaturase 2
101785992	628.864	249.025	1.33483	5.46739e-11	1.71185e-09	947	protein_coding	vacuolar iron transporter 1.1
101769022	105.33	631.043	-2.58179	5.66965e-11	1.77271e-09	3832	protein_coding	receptor-like serine/threonine-protein kinase SD1-8%2C transcript variant X1
101786974	30.9228	328.709	-3.41599	5.7712e-11	1.80196e-09	2164	protein_coding	CBL-interacting protein kinase 10
101782133	5710.96	1779.38	1.68218	5.80955e-11	1.81142e-09	3224	protein_coding	ubiquitin carboxyl-terminal hydrolase 23
101780293	192.247	527.321	-1.45315	6.08071e-11	1.89079e-09	1965	protein_coding	lipoamide acyltransferase component of branched-chain alpha-keto acid dehydrogenase complex%2C mitochondrial
101777838	688.738	208.089	1.72556	6.39071e-11	1.98165e-09	1636	protein_coding	tryptamine hydroxycinnamoyltransferase 2
101768264	266.845	1190.83	-2.15635	6.50708e-11	2.01496e-09	1559	protein_coding	uncharacterized LOC101768264%2C transcript variant X2
101782875	861.646	3505.31	-2.02394	6.5252e-11	2.01779e-09	2121	protein_coding	cytokinin dehydrogenase 11
101756480	933.1	3384.09	-1.85892	6.57625e-11	2.03079e-09	1432	protein_coding	GDSL esterase/lipase APG
101775091	9.08927	248.178	-4.75216	6.6554e-11	2.05242e-09	1120	protein_coding	acyl-protein thioesterase 1 homolog 1
101783535	192.53	1755.36	-3.18839	6.70945e-11	2.06625e-09	2613	protein_coding	uncharacterized LOC101783535
101771522	1289.17	486.788	1.40613	6.77421e-11	2.08245e-09	3592	protein_coding	uncharacterized LOC101771522%2C transcript variant X2
101769419	236.42	37.9129	2.63536	6.78054e-11	2.08245e-09	1541	protein_coding	heat stress transcription factor B-2a-like
101771771	491.623	131.729	1.89753	7.0855e-11	2.17315e-09	1191	protein_coding	MADS-box transcription factor 51
101754535	531.315	4546.11	-3.09642	7.16949e-11	2.19591e-09	1503	protein_coding	bifunctional UDP-glucose 4-epimerase and UDP-xylose 4-epimerase 1-like
101752787	17.2339	137.436	-3.00181	7.19191e-11	2.19979e-09	2690	protein_coding	G-type lectin S-receptor-like serine/threonine-protein kinase At4g27290
101786720	1267.66	4064.75	-1.68074	7.2245e-11	2.20676e-09	2438	protein_coding	protein PHOSPHATE STARVATION RESPONSE 3%2C transcript variant X1
101761239	197.212	817.147	-2.04968	7.35078e-11	2.24229e-09	1124	protein_coding	germin-like protein 1-1
101768796	1413.3	2957.23	-1.06472	7.48388e-11	2.2798e-09	1999	protein_coding	probable serine/threonine-protein kinase At1g01540
101764489	98.265	677.673	-2.78456	8.0861e-11	2.45992e-09	2140	protein_coding	glycerol-3-phosphate acyltransferase 1
101780305	262.813	599.664	-1.18963	8.15008e-11	2.47604e-09	2531	protein_coding	exocyst complex component EXO70E2%2C transcript variant X2
101779236	281.519	69.1419	2.02674	8.25713e-11	2.50314e-09	1108	protein_coding	putative lipid phosphate phosphatase 3%2C chloroplastic
101779805	13.1482	90.8446	-2.77384	8.26151e-11	2.50314e-09	1857	protein_coding	organic cation/carnitine transporter 7
101770925	51.569	308.456	-2.58258	8.41751e-11	2.54697e-09	2394	protein_coding	uncharacterized protein At1g04910%2C transcript variant X2
101763006	2446.23	10052.8	-2.03898	8.49714e-11	2.56762e-09	2415	protein_coding	protein ECERIFERUM 3
novel.549	311.007	47.9163	2.70122	8.60108e-11	2.59554e-09	1078	-	-
101772199	1429.45	4891.86	-1.77489	8.80424e-11	2.6533e-09	1033	protein_coding	dormancy-associated protein homolog 3
101781737	610.531	119.037	2.35625	8.86627e-11	2.66841e-09	1464	protein_coding	ribonucleoside-diphosphate reductase small chain
101762095	1585.77	716.16	1.14617	9.0523e-11	2.72077e-09	1528	protein_coding	uncharacterized LOC101762095%2C transcript variant X1
101760405	784.231	276.67	1.50227	9.0687e-11	2.72206e-09	1639	protein_coding	alpha-amylase type A isozyme%2C transcript variant X1
101768081	395.569	937.7	-1.2434	9.09915e-11	2.72756e-09	1817	protein_coding	cytochrome P450 90A4
101773874	15.5618	425.693	-4.76888	9.29271e-11	2.78188e-09	2212	protein_coding	transcription factor MYB61%2C transcript variant X1
101767993	410.893	1726.48	-2.07003	9.99747e-11	2.98492e-09	3165	protein_coding	WAT1-related protein At3g45870%2C transcript variant X3
101780515	9745.28	4855.24	1.00519	1.02133e-10	3.04469e-09	1841	protein_coding	solanesyl-diphosphate synthase 2%2C chloroplastic
101755847	1645.17	3.32108	8.9417	1.02247e-10	3.04469e-09	710	protein_coding	dehydrin DHN3
101766079	463.871	31.6825	3.87707	1.04098e-10	3.09162e-09	721	protein_coding	uncharacterized protein At4g22758
101760730	461.155	183.494	1.33022	1.07779e-10	3.19673e-09	1746	protein_coding	general transcription factor IIE subunit 1%2C transcript variant X2
101753738	368.861	2200.58	-2.57597	1.10232e-10	3.26091e-09	2879	pseudogene	-
105913466	9.93878	78.5939	-2.98729	1.13368e-10	3.34926e-09	3537	protein_coding	putative disease resistance RPP13-like protein 3%2C transcript variant X1
101753505	130.788	418.871	-1.67861	1.15687e-10	3.41329e-09	3004	protein_coding	metalloendoproteinase 1-MMP
101760005	1995.47	11910.1	-2.57729	1.18279e-10	3.48066e-09	1250	protein_coding	nuclear transcription factor Y subunit C-2
101780160	68.4707	284.985	-2.05065	1.2306e-10	3.61662e-09	881	protein_coding	uncharacterized LOC101780160
101752745	73.3227	5.10018	3.83205	1.3055e-10	3.83173e-09	1597	protein_coding	homeobox protein knotted-1-like 13%2C transcript variant X2
101781173	233.815	60.2904	1.95144	1.34142e-10	3.93203e-09	1074	protein_coding	uncharacterized LOC101781173
101768327	786.934	5324.9	-2.75814	1.35282e-10	3.95516e-09	1236	protein_coding	tetraspanin-8
101777544	570.537	150.194	1.92352	1.36952e-10	3.9988e-09	2718	protein_coding	glutamine--tRNA ligase
101756058	6.39268	147.07	-4.50092	1.37145e-10	3.99923e-09	1856	protein_coding	patatin-like protein 1
101780978	297.827	1823.53	-2.6133	1.3775e-10	4.01169e-09	2095	protein_coding	indole-2-monooxygenase
101775074	112.714	17.6738	2.67775	1.38472e-10	4.0275e-09	1268	protein_coding	uncharacterized LOC101775074
101771353	46.5334	572.461	-3.61589	1.41784e-10	4.11851e-09	2006	protein_coding	3-ketoacyl-CoA synthase 11
101781053	409.799	1048.93	-1.35528	1.42582e-10	4.13503e-09	1199	protein_coding	uncharacterized LOC101781053
101758857	392.041	111.431	1.81316	1.4272e-10	4.13503e-09	2089	protein_coding	uncharacterized LOC101758857
101764410	38.5571	8327.75	-7.75174	1.44211e-10	4.17284e-09	970	protein_coding	pEARLI1-like lipid transfer protein 3
101762374	435.625	5.19489	6.39156	1.45705e-10	4.21066e-09	1371	protein_coding	Bowman-Birk type bran trypsin inhibitor
101754646	123.236	1019.48	-3.04832	1.47918e-10	4.26914e-09	5607	protein_coding	187-kDa microtubule-associated protein AIR9
101775393	172.622	1163.15	-2.75133	1.50196e-10	4.32613e-09	3423	protein_coding	alpha-mannosidase
101772761	76.8737	385.895	-2.32678	1.50277e-10	4.32613e-09	1270	protein_coding	probable ribose-5-phosphate isomerase 2
101760514	2715.92	1255.94	1.11272	1.52826e-10	4.38829e-09	1037	protein_coding	aldo-keto reductase family 4 member C10
101754981	954.926	4599.6	-2.26767	1.56822e-10	4.49158e-09	1689	protein_coding	polyol transporter 5
101780498	391.152	3249.27	-3.05532	1.61335e-10	4.61496e-09	2441	protein_coding	wall-associated receptor kinase 2%2C transcript variant X2
101780585	2038.29	752.727	1.4373	1.64291e-10	4.69357e-09	1140	protein_coding	pre-mRNA cleavage factor Im 25 kDa subunit 1
101767368	203.035	65.3046	1.63624	1.66401e-10	4.74781e-09	1888	protein_coding	2-(3-amino-3-carboxypropyl)histidine synthase subunit 1%2C transcript variant X2
101782792	15.9655	119.689	-2.89653	1.69105e-10	4.81885e-09	1518	protein_coding	AP2/ERF and B3 domain-containing protein Os05g0549800
101780841	646.356	1946.29	-1.58958	1.73346e-10	4.92723e-09	3303	protein_coding	uncharacterized LOC101780841%2C transcript variant X4
101752910	108.08	1.03059	6.70699	1.75134e-10	4.97177e-09	648	protein_coding	ctenidin-3-like
101782198	1919.47	748.78	1.35742	1.75506e-10	4.97607e-09	936	protein_coding	temperature-induced lipocalin-1
101769706	116.73	28.7053	2.02602	1.89005e-10	5.35204e-09	2543	protein_coding	putative pentatricopeptide repeat-containing protein At3g15130
101752505	167.316	468.567	-1.4871	1.9493e-10	5.51289e-09	2225	protein_coding	sugar transport protein 14
101784557	11954.2	5213.48	1.1972	2.01112e-10	5.68058e-09	2139	protein_coding	ABC transporter F family member 1
101769364	124.174	320.094	-1.36859	2.01942e-10	5.69688e-09	2303	protein_coding	rust resistance kinase Lr10%2C transcript variant X1
101785367	158.661	1.9137	6.31272	2.03114e-10	5.72278e-09	1381	protein_coding	dof zinc finger protein DOF3.1-like
101772335	60.8505	515.554	-3.07816	2.04605e-10	5.75757e-09	870	protein_coding	basic blue protein
101754272	14791.5	66441.8	-2.1673	2.0792e-10	5.83892e-09	2179	protein_coding	beta-amylase
101760380	1158.51	515.366	1.16768	2.08014e-10	5.83892e-09	2064	protein_coding	inner membrane protein PPF-1%2C chloroplastic
101785415	12.371	689.836	-5.79528	2.08471e-10	5.84446e-09	2361	protein_coding	probable methyltransferase PMT16
101774752	422.735	174.901	1.27331	2.15593e-10	6.03662e-09	821	protein_coding	protein TRIGALACTOSYLDIACYLGLYCEROL 5%2C chloroplastic
101771411	3779.22	1627.64	1.21556	2.16207e-10	6.04628e-09	1559	protein_coding	splicing factor U2af small subunit A%2C transcript variant X1
101764221	9134.8	2730.77	1.74198	2.20994e-10	6.17249e-09	1785	protein_coding	serine decarboxylase 1
101780178	725.085	271.839	1.41563	2.26702e-10	6.32405e-09	2718	protein_coding	eukaryotic translation initiation factor
101770201	142.026	814.807	-2.51961	2.30346e-10	6.41775e-09	2307	protein_coding	UDP-glucuronate 4-epimerase 1
101769605	283.016	876.345	-1.62958	2.3244e-10	6.4681e-09	3709	protein_coding	putative disease resistance RPP13-like protein 3%2C transcript variant X2
101753271	1283.98	552.385	1.21697	2.33354e-10	6.48553e-09	4577	protein_coding	LEAF RUST 10 DISEASE-RESISTANCE LOCUS RECEPTOR-LIKE PROTEIN KINASE-like 2.1%2C transcript variant X2
101759057	6.63019	544.352	-6.34461	2.38176e-10	6.61136e-09	2217	protein_coding	probable lysophospholipase BODYGUARD 3
101766683	199.987	24.0248	3.05001	2.39304e-10	6.63451e-09	1264	protein_coding	protein ODORANT1
101781956	116.636	378.678	-1.69519	2.40302e-10	6.65397e-09	2551	protein_coding	uncharacterized LOC101781956%2C transcript variant X1
101759001	99.6377	475.718	-2.25567	2.47678e-10	6.84979e-09	1387	protein_coding	transcription factor bHLH153%2C transcript variant X2
101762684	1647.47	771.165	1.09519	2.4815e-10	6.85443e-09	1829	protein_coding	nuclear transcription factor Y subunit A-1
101775906	23.8867	542.283	-4.50447	2.49466e-10	6.88232e-09	1952	protein_coding	amino acid permease 3
101763534	1018.03	5896.71	-2.53384	2.56798e-10	7.07593e-09	1332	protein_coding	protein TIC 62%2C chloroplastic
101757241	618.404	1519.15	-1.2959	2.57294e-10	7.08094e-09	2001	protein_coding	uncharacterized LOC101757241
101776143	694.964	1609.18	-1.21144	2.65728e-10	7.30411e-09	2696	protein_coding	probable sphingolipid transporter spinster homolog 2
101761712	232.047	908.509	-1.9693	2.70792e-10	7.43423e-09	1316	protein_coding	NDR1/HIN1-like protein 6
101785878	191.114	877.456	-2.19802	2.79716e-10	7.66989e-09	681	protein_coding	uncharacterized LOC101785878
101782851	285.282	579.381	-1.02077	2.84496e-10	7.79144e-09	1762	protein_coding	protein CbxX%2C chromosomal
101782098	2346.91	7964.41	-1.76271	2.87038e-10	7.842e-09	1760	protein_coding	uncharacterized LOC101782098
101779505	186.11	438.799	-1.23422	2.97698e-10	8.12337e-09	3157	protein_coding	U-box domain-containing protein 45%2C transcript variant X2
101763125	544.058	1591.78	-1.54823	3.06251e-10	8.34664e-09	3153	protein_coding	uncharacterized LOC101763125%2C transcript variant X1
101774217	236.454	525.76	-1.15173	3.09458e-10	8.42384e-09	5698	protein_coding	putative 1-phosphatidylinositol-3-phosphate 5-kinase FAB1C%2C transcript variant X1
101763162	494.429	199.944	1.3069	3.12878e-10	8.50434e-09	2476	protein_coding	protein ecdysoneless homolog
101779466	282.311	76.1981	1.88998	3.1317e-10	8.50434e-09	1256	protein_coding	rho GDP-dissociation inhibitor 1
101767727	78.6918	0	8.6902	3.26461e-10	8.84802e-09	856	protein_coding	uncharacterized LOC101767727
101768352	15938.4	6742.18	1.24125	3.26613e-10	8.84802e-09	2103	protein_coding	pyruvate kinase%2C cytosolic isozyme
novel.603	90.5787	260.505	-1.51972	3.48382e-10	9.41966e-09	957	-	-
101782853	4847.14	1726.68	1.48927	3.48551e-10	9.41966e-09	2024	protein_coding	succinate-semialdehyde dehydrogenase%2C mitochondrial
101765955	7995.91	2171.53	1.88065	3.60296e-10	9.72539e-09	1279	protein_coding	basic 7S globulin
101771270	14.2384	289.765	-4.3448	3.61508e-10	9.74642e-09	1197	protein_coding	chaperone protein DnaJ
101753796	1232.63	565.76	1.12441	3.63947e-10	9.80045e-09	3408	protein_coding	pentatricopeptide repeat-containing protein At5g67570%2C chloroplastic
101766871	136.418	532.536	-1.96645	3.70967e-10	9.97756e-09	3484	protein_coding	uncharacterized LOC101766871%2C transcript variant X1
101763916	87.4553	10.8632	3.01799	3.77962e-10	1.01415e-08	1163	protein_coding	zinc finger CCCH domain-containing protein 18
101768616	408.694	971.251	-1.24907	4.03486e-10	1.08134e-08	1439	protein_coding	probable protein phosphatase 2C 62
101773560	668.453	2356.56	-1.81715	4.0947e-10	1.09607e-08	2721	protein_coding	uncharacterized LOC101773560
101781605	129.265	23.5204	2.4526	4.11511e-10	1.10023e-08	1990	protein_coding	solute carrier family 40 member 1%2C transcript variant X1
101765705	69.2288	0	8.50505	4.12143e-10	1.10061e-08	1055	protein_coding	peptidyl-prolyl cis-trans isomerase FKBP20-1%2C transcript variant X2
101784276	72.9999	260.952	-1.83763	4.15855e-10	1.10921e-08	2057	protein_coding	uncharacterized LOC101784276%2C transcript variant X1
101785334	3150.98	676.551	2.21993	4.23539e-10	1.12837e-08	4794	protein_coding	1-phosphatidylinositol-3-phosphate 5-kinase FAB1A%2C transcript variant X2
101756780	29.6535	167.903	-2.49585	4.42844e-10	1.17832e-08	1829	protein_coding	uncharacterized LOC101756780
101766473	5549.27	1383.08	2.0046	4.43337e-10	1.17832e-08	805	protein_coding	actin-depolymerizing factor 3
101786041	744.815	2948.87	-1.98484	4.50986e-10	1.19724e-08	2860	protein_coding	protein ENHANCED DISEASE RESISTANCE 2-like
101784278	805.107	221.738	1.86101	4.64063e-10	1.23051e-08	1363	protein_coding	xylanase inhibitor protein 1
101757946	61.5251	442.354	-2.84549	4.68503e-10	1.24082e-08	3008	protein_coding	BTB/POZ domain-containing protein At5g66560%2C transcript variant X2
101753184	481.285	1597.54	-1.73008	4.73561e-10	1.25274e-08	3680	protein_coding	probable LRR receptor-like serine/threonine-protein kinase At1g56140%2C transcript variant X1
101781756	42181.5	12105.7	1.80095	4.74335e-10	1.25331e-08	1890	protein_coding	CBL-interacting protein kinase 1
101784565	1236.26	82.8736	3.9002	5.01679e-10	1.32246e-08	2630	protein_coding	uncharacterized LOC101784565
101762091	200.568	2749.07	-3.77577	5.08163e-10	1.33798e-08	2412	protein_coding	ABC transporter G family member 11%2C transcript variant X1
101782423	115.354	365.785	-1.66551	5.20692e-10	1.36937e-08	1809	protein_coding	E3 ubiquitin-protein ligase SIRP1
101786443	1158.77	231.079	2.32528	5.28768e-10	1.38899e-08	1717	protein_coding	UDP-xylose transporter 1%2C transcript variant X2
101781876	507.561	3268.33	-2.6863	5.30556e-10	1.39206e-08	2445	protein_coding	zinc finger CCCH domain-containing protein 54
novel.604	148.151	545.391	-1.87959	5.41031e-10	1.41789e-08	808	-	-
101783198	11293.3	4898.16	1.2052	5.4882e-10	1.43663e-08	1597	protein_coding	mitochondrial adenine nucleotide transporter ADNT1
101774257	767.99	1742.76	-1.18173	5.65308e-10	1.47807e-08	1745	protein_coding	acyl-coenzyme A oxidase 4%2C peroxisomal
101761276	549.651	1750.28	-1.67071	5.66742e-10	1.4801e-08	2760	protein_coding	uncharacterized LOC101761276
101764828	111.148	16.0441	2.80048	5.93931e-10	1.54931e-08	1504	protein_coding	cilia- and flagella-associated protein 91
101766029	82.3889	510.337	-2.63119	5.99084e-10	1.56095e-08	2792	protein_coding	putative chloride channel-like protein CLC-g%2C transcript variant X1
101777609	2855.7	568.238	2.32891	6.1631e-10	1.60027e-08	2097	protein_coding	protein CHLOROPLAST IMPORT APPARATUS 2
101781108	2292.55	912.199	1.32969	6.73272e-10	1.74616e-08	2243	protein_coding	ATP-dependent 6-phosphofructokinase 6
111256486	324.871	76.5578	2.08135	6.99423e-10	1.80982e-08	3038	lncRNA	uncharacterized LOC111256486
101764619	117.69	4.81618	4.60974	7.1511e-10	1.84828e-08	617	protein_coding	uncharacterized LOC101764619
101779469	3914.04	1553.56	1.33303	7.29031e-10	1.8821e-08	1277	protein_coding	thioredoxin-like 1-2%2C chloroplastic
101781202	716.299	3871.18	-2.43411	8.02539e-10	2.06714e-08	1666	protein_coding	MADS-box transcription factor 56
101783101	879.572	382.386	1.20285	8.04157e-10	2.06893e-08	1167	protein_coding	uncharacterized LOC101783101
novel.243	182.96	5.77303	4.97857	8.08402e-10	2.07748e-08	1690	-	-
101784819	764.662	187.039	2.03181	8.11576e-10	2.08326e-08	1345	protein_coding	ethylene-responsive transcription factor ERF061
101775903	397.754	88.0309	2.17853	8.22325e-10	2.10845e-08	1310	protein_coding	uncharacterized LOC101775903
101784704	860.752	2687.54	-1.64234	8.23648e-10	2.10944e-08	1675	protein_coding	alpha-galactosidase
101782762	3240.8	9799.08	-1.59616	8.60519e-10	2.20136e-08	1272	protein_coding	14-3-3-like protein GF14-6
101786011	76.458	0	8.64756	8.64916e-10	2.2101e-08	635	protein_coding	egg cell-secreted protein 1.4
101765201	201.356	49.2737	2.02662	8.93589e-10	2.28078e-08	2404	protein_coding	ABC transporter B family member 29%2C chloroplastic%2C transcript variant X3
101754334	242.788	1138.16	-2.22814	9.17405e-10	2.33892e-08	1572	protein_coding	uncharacterized LOC101754334
101781172	611.409	1409.02	-1.20459	9.31839e-10	2.37303e-08	1427	protein_coding	1-aminocyclopropane-1-carboxylate oxidase
105914635	242.31	89.6954	1.43404	9.34125e-10	2.37616e-08	1087	lncRNA	uncharacterized LOC105914635
101769360	223.782	73.067	1.61596	9.3712e-10	2.38109e-08	4043	protein_coding	uncharacterized LOC101769360
101764755	718.697	2584.66	-1.84692	9.38264e-10	2.38131e-08	2307	protein_coding	neutral/alkaline invertase 1%2C mitochondrial
101764658	606.397	162.552	1.89812	9.43326e-10	2.39146e-08	3147	protein_coding	pentatricopeptide repeat-containing protein At2g41720
101752771	2.7084	96.9006	-5.2053	9.6651e-10	2.44748e-08	1404	protein_coding	sphingolipid delta(4)-desaturase DES1-like
101779799	213.776	545.056	-1.35121	9.70498e-10	2.45481e-08	1738	protein_coding	probable serine/threonine-protein kinase PBL7
101767584	0.886269	118.876	-6.98545	9.74747e-10	2.46279e-08	1109	protein_coding	acid phosphatase 1%2C transcript variant X2
101780557	452.933	65.0716	2.79755	9.79408e-10	2.4718e-08	2062	protein_coding	cytokinin dehydrogenase 5
101755776	7.03065	105.435	-3.90577	9.96301e-10	2.51162e-08	1769	protein_coding	NAC domain-containing protein 30%2C transcript variant X2
101755813	33.0645	126.227	-1.93958	1.01689e-09	2.56065e-08	1325	protein_coding	omega-amidase%2C chloroplastic
101774788	29707.1	6842.86	2.11814	1.02498e-09	2.57815e-08	1149	protein_coding	xylanase inhibitor protein 1
101782165	283.342	72.0426	1.97562	1.03298e-09	2.59535e-08	2777	protein_coding	pentatricopeptide repeat-containing protein At5g55740%2C chloroplastic%2C transcript variant X2
101760473	69.8004	449.577	-2.68696	1.04354e-09	2.61896e-08	1255	protein_coding	uncharacterized LOC101760473
101769432	1014.18	372.613	1.44381	1.05516e-09	2.64517e-08	2194	pseudogene	-
101762939	716.924	213.004	1.75054	1.05936e-09	2.65276e-08	1212	protein_coding	leucine-rich repeat extensin-like protein 3
101762168	118.59	387.207	-1.70807	1.10841e-09	2.7725e-08	2454	protein_coding	protein DA1-related 2%2C transcript variant X1
101785444	114.514	23.358	2.30122	1.11006e-09	2.77354e-08	3130	protein_coding	C2 and GRAM domain-containing protein At5g50170
101760459	378.562	1051.5	-1.4741	1.11903e-09	2.79285e-08	2216	protein_coding	nucleotide pyrophosphatase/phosphodiesterase
101768493	111.705	352.528	-1.66226	1.15632e-09	2.88273e-08	1133	protein_coding	cysteine-rich repeat secretory protein 55
101777538	181.783	455.955	-1.32597	1.19022e-09	2.96396e-08	3402	pseudogene	-
101763652	2099.84	884.53	1.24694	1.206e-09	2.99994e-08	2839	protein_coding	membrane protein of ER body 2%2C transcript variant X1
101771715	2818.88	1206.75	1.22435	1.21636e-09	3.01982e-08	2096	protein_coding	phosphatidylinositol/phosphatidylcholine transfer protein SFH9
101762454	63.8449	0	8.38667	1.22636e-09	3.0405e-08	812	protein_coding	protein MOTHER of FT and TFL1 homolog 1
101758038	1031.66	107.767	3.26021	1.24581e-09	3.08532e-08	2948	protein_coding	probable cation transporter HKT7
101758375	818.037	1916.38	-1.22837	1.25158e-09	3.09281e-08	2120	protein_coding	acetate/butyrate--CoA ligase AAE7%2C peroxisomal-like
101785036	60754.1	14717.3	2.04546	1.39269e-09	3.43022e-08	730	protein_coding	abscisic stress-ripening protein 3
101785783	9.57507	379.814	-5.28647	1.40228e-09	3.45008e-08	1222	protein_coding	abscisic acid receptor PYL4
101776438	67.3283	301.725	-2.15973	1.40863e-09	3.4619e-08	1651	protein_coding	benzyl alcohol O-benzoyltransferase
101774189	74.7196	13.4377	2.47487	1.42238e-09	3.49189e-08	665	protein_coding	uncharacterized LOC101774189
101764125	997.761	419.962	1.24758	1.43659e-09	3.52293e-08	2067	protein_coding	isocitrate dehydrogenase [NADP]
101771847	377.365	1353.84	-1.84182	1.47263e-09	3.60739e-08	1333	protein_coding	carboxymethylenebutenolidase homolog%2C transcript variant X2
101785824	456.469	1507.58	-1.72277	1.47434e-09	3.60764e-08	1373	protein_coding	uncharacterized LOC101785824
101752553	452.842	37.8205	3.57739	1.55414e-09	3.79467e-08	2618	protein_coding	zinc finger CCCH domain-containing protein 53
111257226	133.034	492.248	-1.88735	1.59562e-09	3.89172e-08	2248	lncRNA	uncharacterized LOC111257226
101763478	331.275	109.116	1.60476	1.6221e-09	3.95201e-08	994	protein_coding	uncharacterized LOC101763478
101774659	3685.52	1268.4	1.53889	1.64932e-09	4.01399e-08	2685	protein_coding	nucleobase-ascorbate transporter 6
101764644	135.537	20.9261	2.68631	1.67952e-09	4.07869e-08	1161	protein_coding	small heat shock protein%2C chloroplastic
101770050	312.823	101.62	1.62543	1.6892e-09	4.09777e-08	2246	lncRNA	uncharacterized LOC101770050%2C transcript variant X5
101760138	442.902	1238.15	-1.48272	1.71733e-09	4.15704e-08	2461	protein_coding	uncharacterized LOC101760138%2C transcript variant X4
101783545	1384.94	547.679	1.33848	1.74771e-09	4.22605e-08	985	protein_coding	heme-binding-like protein At3g10130%2C chloroplastic
101753389	8.68555	126.187	-3.83147	1.75728e-09	4.24463e-08	639	lncRNA	uncharacterized LOC101753389
101785689	64.914	1.99443	4.99127	1.77654e-09	4.28654e-08	1521	protein_coding	uncharacterized LOC101785689
101770975	277.099	1080.54	-1.96195	1.78487e-09	4.29742e-08	1237	protein_coding	uncharacterized LOC101770975
101763653	51.7354	277.123	-2.41435	1.82805e-09	4.39668e-08	1634	pseudogene	-
101764941	383.011	156.648	1.28874	1.86228e-09	4.47376e-08	4639	protein_coding	DNA mismatch repair protein MSH6
101776691	52.1884	239.444	-2.20358	1.87802e-09	4.50244e-08	1730	protein_coding	equilibrative nucleotide transporter 3%2C transcript variant X1
101753899	2073.36	905.797	1.19476	1.90219e-09	4.55553e-08	2378	protein_coding	lipase
101780239	3.51909	192.326	-5.77431	1.90438e-09	4.55594e-08	2983	protein_coding	uncharacterized LOC101780239
101768671	292.811	801.525	-1.45261	1.97631e-09	4.72301e-08	1353	protein_coding	E3 ubiquitin-protein ligase RZFP34%2C transcript variant X1
101754271	87.7811	277.704	-1.66124	1.99022e-09	4.7512e-08	899	protein_coding	uncharacterized LOC101754271
novel.213	61.6598	5.46299	3.48569	2.00231e-09	4.775e-08	2622	-	-
101769474	648.164	217.399	1.57613	2.01514e-09	4.80051e-08	809	protein_coding	uncharacterized LOC101769474
101777753	621.426	1760.16	-1.50165	2.06336e-09	4.91018e-08	1333	protein_coding	dof zinc finger protein 4-like
101767807	1798.05	686.803	1.3891	2.0715e-09	4.92435e-08	1836	protein_coding	uncharacterized LOC101767807
101782358	0.365932	70.1828	-7.66754	2.09766e-09	4.98128e-08	1823	protein_coding	cytochrome P450 704C1
101774789	267.707	1125.72	-2.07184	2.13561e-09	5.06071e-08	1526	protein_coding	junctophilin-3-like
101767264	21586	82710.8	-1.93797	2.1732e-09	5.14439e-08	1187	protein_coding	chlorophyll a-b binding protein CP24 10B%2C chloroplastic
101773170	409.176	835.87	-1.03177	2.18199e-09	5.15976e-08	3684	protein_coding	disease resistance protein RPM1%2C transcript variant X1
101761894	47.0364	199.088	-2.07389	2.20401e-09	5.20637e-08	1260	protein_coding	cinnamoyl-CoA reductase 1
101766991	103.82	0	9.08949	2.29964e-09	5.42656e-08	1274	protein_coding	late embryogenesis abundant protein 76
101756508	162514	52978.5	1.61708	2.30428e-09	5.43184e-08	1776	protein_coding	S-adenosylmethionine synthase 1
101760903	251.585	107.757	1.2222	2.41346e-09	5.6773e-08	2375	protein_coding	double-stranded RNA-binding protein 8%2C transcript variant X1
101760055	53.5293	194.147	-1.8571	2.45423e-09	5.76718e-08	1440	protein_coding	exocyst complex component EXO70A1
101762731	1331.73	486.276	1.45305	2.57001e-09	6.02668e-08	2482	protein_coding	protein PLASTID TRANSCRIPTIONALLY ACTIVE 12
101768025	65.974	408.377	-2.62556	2.62682e-09	6.15349e-08	2934	protein_coding	CBL-interacting serine/threonine-protein kinase 21%2C transcript variant X1
101776627	285.607	30.7547	3.22047	2.63931e-09	6.17632e-08	1191	protein_coding	ethylene-responsive transcription factor ERF034
111255739	277.553	116.15	1.256	2.66504e-09	6.23005e-08	1222	lncRNA	uncharacterized LOC111255739
101754720	65.5289	262.5	-2.00511	2.68001e-09	6.25854e-08	1745	protein_coding	VAN3-binding protein
101771181	2556.29	701.322	1.86636	2.70369e-09	6.3041e-08	1978	protein_coding	glucan endo-1%2C3-beta-glucosidase 7
101761948	89.094	387.302	-2.1161	2.70512e-09	6.3041e-08	1012	protein_coding	guanine deaminase
101758093	3849.79	1335.79	1.52687	2.73818e-09	6.37455e-08	1599	protein_coding	ethylene-responsive transcription factor 1
101754621	259.55	53.1518	2.28885	2.84784e-09	6.62298e-08	2464	protein_coding	soluble inorganic pyrophosphatase%2C transcript variant X1
101771871	502.81	6381.36	-3.66531	2.89208e-09	6.71894e-08	1165	protein_coding	probable aquaporin TIP2-2
101762075	603.839	1600.79	-1.40683	2.90073e-09	6.73208e-08	2798	protein_coding	protein KINESIN LIGHT CHAIN-RELATED 2%2C transcript variant X1
101761161	557.251	78.7739	2.82397	2.90891e-09	6.74412e-08	1994	protein_coding	probable inorganic phosphate transporter 1-5
101770258	384.194	817.383	-1.0895	3.03582e-09	7.00946e-08	907	protein_coding	uncharacterized protein At5g01610-like
101757582	1317.08	4364.57	-1.72816	3.04305e-09	7.01897e-08	2669	protein_coding	transcription factor APG%2C transcript variant X7
101780035	40.1081	269.859	-2.74704	3.04923e-09	7.02286e-08	2229	protein_coding	protein NRT1/ PTR FAMILY 7.2
101782607	3116.42	1316.08	1.24328	3.06598e-09	7.04806e-08	2083	protein_coding	70 kDa peptidyl-prolyl isomerase%2C transcript variant X2
101755928	341.909	684.93	-1.00089	3.06819e-09	7.04806e-08	1545	protein_coding	casein kinase II subunit alpha-2
101783024	16.0615	164.093	-3.36888	3.14244e-09	7.21126e-08	2701	protein_coding	protein tesmin/TSO1-like CXC 3%2C transcript variant X1
101780528	180.237	37.3011	2.26595	3.1831e-09	7.29713e-08	1198	protein_coding	serine/arginine-rich splicing factor SC35
101756917	3942.7	1806.05	1.12634	3.1925e-09	7.31124e-08	2035	protein_coding	ATP-dependent 6-phosphofructokinase 6%2C transcript variant X1
101786826	758.87	218.316	1.79635	3.30355e-09	7.55788e-08	2950	protein_coding	heat shock protein 90-6%2C mitochondrial
101780267	123.509	376.051	-1.61046	3.32847e-09	7.60717e-08	2691	protein_coding	uncharacterized LOC101780267
101770814	880.527	4431.04	-2.33084	3.34841e-09	7.64497e-08	1393	protein_coding	transcription termination factor MTEF1%2C chloroplastic
101764936	3108.63	1253.45	1.31051	3.40784e-09	7.77278e-08	2112	protein_coding	probable folate-biopterin transporter 9%2C chloroplastic
101769719	8.92409	71.4056	-3.00053	3.62064e-09	8.24144e-08	2696	protein_coding	wall-associated receptor kinase 2%2C transcript variant X2
101770092	5.28838	69.9016	-3.74926	3.63673e-09	8.2697e-08	2137	protein_coding	stomatal closure-related actin-binding protein 1%2C transcript variant X1
101781911	386.346	1148.02	-1.57088	3.67376e-09	8.34223e-08	1666	protein_coding	putative dual specificity protein phosphatase DSP8
101752599	3941.35	1739.6	1.17968	3.71763e-09	8.42814e-08	1149	protein_coding	protein usf
101772759	1973.91	5389.94	-1.44924	3.73899e-09	8.46802e-08	1970	protein_coding	serine carboxypeptidase-like 19
101775595	206.019	710.271	-1.78444	3.81386e-09	8.62891e-08	4552	protein_coding	uncharacterized LOC101775595
101780094	198.245	1544.58	-2.96356	4.10244e-09	9.2632e-08	2592	protein_coding	wall-associated receptor kinase 2
111256313	9.57712	96.8171	-3.35333	4.21723e-09	9.51286e-08	2667	lncRNA	uncharacterized LOC111256313
101753659	5257.83	2228.89	1.23837	4.3338e-09	9.75625e-08	2211	protein_coding	pyrophosphate--fructose 6-phosphate 1-phosphotransferase subunit alpha
101777690	1779.1	697.998	1.35033	4.34495e-09	9.77158e-08	1243	protein_coding	probable ribose-5-phosphate isomerase 4%2C chloroplastic
101761474	53.4895	502.226	-3.2283	4.47138e-09	1.00359e-07	1453	protein_coding	WAT1-related protein At4g08290
101768434	245.91	58.7721	2.06391	4.52699e-09	1.01506e-07	1434	protein_coding	AF4/FMR2 family member 4
101772872	3838.46	1666.26	1.20417	4.55723e-09	1.02082e-07	3679	protein_coding	isoleucine--tRNA ligase%2C chloroplastic/mitochondrial
101754664	2866.31	932.655	1.61945	4.57666e-09	1.02415e-07	925	protein_coding	reactive Intermediate Deaminase A%2C chloroplastic
101767227	192.477	72.5179	1.40625	4.60541e-09	1.02956e-07	3628	protein_coding	phytochromobilin:ferredoxin oxidoreductase%2C chloroplastic%2C transcript variant X1
101756552	1993.08	730.749	1.44767	4.83914e-09	1.08074e-07	1691	protein_coding	PI-PLC X domain-containing protein At5g67130%2C transcript variant X2
101764212	11.667	109.032	-3.24381	4.84709e-09	1.08144e-07	847	protein_coding	uncharacterized LOC101764212
101760075	770.003	297.414	1.37162	4.94765e-09	1.1017e-07	2175	misc_RNA	uncharacterized LOC101760075
101754852	494.288	137.056	1.85097	5.10174e-09	1.13488e-07	2365	protein_coding	protein NRT1/ PTR FAMILY 2.11%2C transcript variant X1
101784762	6325.84	21930.5	-1.79357	5.23582e-09	1.16356e-07	1185	protein_coding	soluble inorganic pyrophosphatase 6%2C chloroplastic
101757867	89.5504	11.2799	2.98401	5.25576e-09	1.16684e-07	1434	protein_coding	probable indole-3-pyruvate monooxygenase YUCCA4
111256719	4.00164	96.7066	-4.57182	5.35819e-09	1.18841e-07	360	protein_coding	protein GOS9-like
101774245	633.748	1844.96	-1.54204	5.37287e-09	1.19049e-07	3434	protein_coding	COP1-interacting protein 7
101766716	7.40309	307.807	-5.357	5.53063e-09	1.22304e-07	1683	protein_coding	UDP-glycosyltransferase 74F2
101760917	80.7928	574.408	-2.82969	5.71045e-09	1.26033e-07	1743	protein_coding	uncharacterized LOC101760917%2C transcript variant X1
101782741	722.867	3551.74	-2.2964	5.77814e-09	1.27402e-07	2512	protein_coding	probable galactinol--sucrose galactosyltransferase 1
101767450	5013.53	2218.95	1.17578	5.91948e-09	1.30391e-07	1508	protein_coding	uncharacterized protein At5g39570
101781757	389.477	842.618	-1.11231	6.03816e-09	1.32875e-07	3542	protein_coding	uncharacterized LOC101781757%2C transcript variant X1
101779858	329.667	97.6193	1.75737	6.16881e-09	1.35485e-07	4531	protein_coding	diacylglycerol kinase 1%2C transcript variant X6
101768730	302.814	39.8227	2.92758	6.33388e-09	1.3884e-07	1535	protein_coding	WAT1-related protein At4g28040
101775698	423.968	115.795	1.87335	6.34653e-09	1.38982e-07	2106	protein_coding	pyruvate decarboxylase 1
101777647	146.027	580.436	-1.98951	6.52108e-09	1.42665e-07	844	protein_coding	uncharacterized LOC101777647
101772168	2306.45	317.788	2.85902	6.58954e-09	1.44023e-07	1575	protein_coding	1-aminocyclopropane-1-carboxylate oxidase homolog 4
101779826	258.893	60.8652	2.08786	6.9071e-09	1.50817e-07	2055	protein_coding	cytochrome P450 78A5
101758680	90.1907	1143.91	-3.66476	6.91406e-09	1.50823e-07	1567	protein_coding	peroxidase P7
101783879	294.271	940.858	-1.67821	7.12821e-09	1.55044e-07	3224	protein_coding	putative UDP-glucuronate:xylan alpha-glucuronosyltransferase 3%2C transcript variant X1
101780774	3574.38	592.717	2.5926	7.15073e-09	1.55383e-07	2195	protein_coding	protein NRT1/ PTR FAMILY 3.1
101781369	5.2841	86.8501	-4.02128	7.23187e-09	1.56995e-07	1365	protein_coding	lipid phosphate phosphatase 2
101782095	75.8036	451.396	-2.58008	7.28323e-09	1.57958e-07	2410	protein_coding	uncharacterized LOC101782095
101780271	717.597	2366.49	-1.72083	7.4586e-09	1.61605e-07	1313	protein_coding	uncharacterized LOC101780271
101777069	84.7135	273.389	-1.69369	7.53116e-09	1.63021e-07	2528	protein_coding	putative cysteine-rich receptor-like protein kinase 35%2C transcript variant X2
111256266	107.887	313.96	-1.53731	7.59005e-09	1.64138e-07	843	lncRNA	uncharacterized LOC111256266
101765769	356.49	713.617	-1.00055	7.61079e-09	1.64428e-07	2040	protein_coding	tubby-like F-box protein 7
101754036	1544	4402.27	-1.51112	7.66314e-09	1.65394e-07	1269	protein_coding	bZIP transcription factor 53
101760131	306.739	749.759	-1.28955	7.67023e-09	1.65394e-07	2233	protein_coding	cysteine-rich receptor-like protein kinase 10%2C transcript variant X4
101769630	382.336	189.258	1.01532	7.67754e-09	1.65394e-07	988	protein_coding	pentatricopeptide repeat-containing protein At3g46870-like
101759095	1556.94	720.872	1.11038	7.74507e-09	1.66689e-07	2173	protein_coding	serine/threonine-protein kinase Nek6
101777377	577.066	1918.07	-1.73228	7.76627e-09	1.66986e-07	3640	protein_coding	protein NLP1%2C transcript variant X3
101769589	1827.79	6105.5	-1.73987	7.84851e-09	1.68593e-07	1190	protein_coding	protein SODIUM POTASSIUM ROOT DEFECTIVE 2
101755101	770.991	1649.35	-1.09631	7.85889e-09	1.68655e-07	3008	protein_coding	ELF3-like protein 2
101773899	233.978	672.872	-1.52407	7.90555e-09	1.69495e-07	1915	protein_coding	glutamate decarboxylase 1
101769996	739.474	277.906	1.41083	7.97358e-09	1.70791e-07	621	protein_coding	probable histone H2AXa
101753887	214.214	482.598	-1.17157	8.06931e-09	1.72677e-07	1326	protein_coding	probable adenylate kinase 6%2C chloroplastic
101780241	6429.16	556.593	3.52959	8.08758e-09	1.72904e-07	686	protein_coding	non-specific lipid-transfer protein 2
105914136	1239.6	3102.87	-1.32352	8.17371e-09	1.74579e-07	2272	protein_coding	protein NRT1/ PTR FAMILY 5.10
101758903	2715.63	734.024	1.88688	8.2098e-09	1.75184e-07	2254	protein_coding	pescadillo homolog
101757564	15.4474	370.441	-4.57058	8.3427e-09	1.77851e-07	2026	protein_coding	3-ketoacyl-CoA synthase 12
101755613	492.725	2194.69	-2.15469	8.43305e-09	1.79607e-07	1521	protein_coding	probable trehalose-phosphate phosphatase 7
101775303	36.9574	359.465	-3.27537	8.71664e-09	1.85297e-07	2762	protein_coding	U-box domain-containing protein 16
101785525	548.498	1597.31	-1.54181	8.79062e-09	1.86693e-07	1387	protein_coding	probable uridine nucleosidase 2
101769373	0	37.8961	-7.73959	8.80695e-09	1.86863e-07	783	protein_coding	flavonoid O-methyltransferase-like protein Os11g0303600
101767502	463.248	952.664	-1.03923	8.83188e-09	1.87216e-07	3638	protein_coding	kinesin-like protein KIN-7D%2C chloroplastic
101782504	2.85528	67.1117	-4.54833	9.10687e-09	1.92682e-07	2095	protein_coding	beta-fructofuranosidase%2C insoluble isoenzyme 7
101753377	120.023	1.31267	6.47261	9.42102e-09	1.99142e-07	2024	protein_coding	low-temperature-induced 65 kDa protein
101775412	10.1375	195.434	-4.24704	9.46704e-09	1.99927e-07	2479	protein_coding	uncharacterized LOC101775412
101758878	780.368	294.574	1.40417	9.51382e-09	2.00726e-07	1376	protein_coding	very-long-chain 3-oxoacyl-CoA reductase-like protein At1g24470%2C transcript variant X2
101783042	31153.6	137225	-2.13906	9.53884e-09	2.01066e-07	1197	protein_coding	chlorophyll a-b binding protein CP29.1%2C chloroplastic
101758232	1748.42	856.199	1.03028	1.00389e-08	2.11409e-07	1660	protein_coding	hsp70-binding protein 1
101770522	87.1803	227.871	-1.38244	1.006e-08	2.11654e-07	2691	protein_coding	uncharacterized LOC101770522%2C transcript variant X1
101755277	905.973	421.566	1.10351	1.01161e-08	2.12637e-07	994	protein_coding	U2 small nuclear ribonucleoprotein B''
101782406	37034.6	162121	-2.13012	1.01692e-08	2.13553e-07	1115	protein_coding	chlorophyll a-b binding protein%2C chloroplastic
101786795	339.323	693.281	-1.03068	1.03267e-08	2.16256e-07	2572	protein_coding	probable inactive receptor kinase At5g58300%2C transcript variant X1
101785282	192.22	637.984	-1.72976	1.04474e-08	2.18579e-07	1349	protein_coding	vegetative cell wall protein gp1
101777228	366.398	764.025	-1.05886	1.05393e-08	2.20298e-07	2427	protein_coding	rab3 GTPase-activating protein catalytic subunit%2C transcript variant X1
101760357	632.463	1538.17	-1.28199	1.0749e-08	2.24473e-07	1352	protein_coding	EID1-like F-box protein 2
101760413	109.37	0.318949	8.20242	1.08372e-08	2.26104e-07	1975	protein_coding	berberine bridge enzyme-like 18
101755858	4467.77	2189.82	1.02889	1.10045e-08	2.29383e-07	1901	protein_coding	uncharacterized LOC101755858
101775118	38.7254	256.473	-2.72865	1.16445e-08	2.42498e-07	1057	protein_coding	E3 ubiquitin-protein ligase RHA1B
101760250	374.125	75.8153	2.30056	1.18975e-08	2.47539e-07	1045	protein_coding	uncharacterized LOC101760250
101752836	4.52625	52.0953	-3.53656	1.19277e-08	2.47938e-07	1343	protein_coding	protein JINGUBANG
101776060	73.066	0.725621	6.71553	1.20283e-08	2.49798e-07	1272	protein_coding	CBS domain-containing protein CBSX5
101771677	16912.7	84946.3	-2.32843	1.20768e-08	2.50574e-07	818	protein_coding	photosystem I subunit O
101765513	1025.72	491.847	1.06041	1.22662e-08	2.53942e-07	1361	protein_coding	KH domain-containing protein SPIN1
novel.783	1.21441	50.4526	-5.32094	1.22747e-08	2.53942e-07	548	-	-
101766633	8.17717	76.3292	-3.21168	1.22842e-08	2.53942e-07	1075	protein_coding	uncharacterized LOC101766633
101765126	525.313	1688.14	-1.68326	1.2326e-08	2.54572e-07	1744	protein_coding	uncharacterized LOC101765126
101759010	102.566	1349.97	-3.715	1.25973e-08	2.59937e-07	1244	protein_coding	thioredoxin-like 1-1%2C chloroplastic
101762222	197.212	1161.51	-2.56021	1.28168e-08	2.64224e-07	3703	protein_coding	receptor kinase-like protein Xa21%2C transcript variant X1
101752881	1252.87	553.982	1.17752	1.28312e-08	2.64279e-07	2230	protein_coding	beta-fructofuranosidase%2C insoluble isoenzyme 4
101764656	92.5194	812.078	-3.13098	1.28927e-08	2.65302e-07	3625	protein_coding	probable inactive leucine-rich repeat receptor-like protein kinase At3g03770%2C transcript variant X2
101786040	1017.3	326.163	1.64182	1.29687e-08	2.66622e-07	1699	protein_coding	alpha-galactosidase
101764468	534.594	1119.57	-1.06704	1.29877e-08	2.66769e-07	2442	protein_coding	mitogen-activated protein kinase 12
101753181	185.077	1300.88	-2.81389	1.3744e-08	2.82046e-07	1216	protein_coding	probable aquaporin PIP2-7
101763636	1432.85	610.707	1.23059	1.38999e-08	2.84986e-07	2551	protein_coding	pentatricopeptide repeat-containing protein At5g46580%2C chloroplastic
101777401	86.6263	276.076	-1.66957	1.40508e-08	2.87817e-07	1476	protein_coding	heavy metal-associated isoprenylated plant protein 35
101770422	109.529	5.34539	4.34195	1.45245e-08	2.9725e-07	1056	protein_coding	26.7 kDa heat shock protein%2C chloroplastic
101767901	681.78	204.102	1.73968	1.46367e-08	2.99274e-07	1024	protein_coding	organelle RRM domain-containing protein 2%2C mitochondrial
101756613	3457.12	1036.2	1.73795	1.49158e-08	3.04704e-07	583	lncRNA	uncharacterized LOC101756613
101761607	1282.25	536.354	1.2573	1.53013e-08	3.11732e-07	1319	protein_coding	uridylate kinase
101770324	609.717	237.083	1.36271	1.53966e-08	3.13388e-07	760	protein_coding	protein CASPARIAN STRIP INTEGRITY FACTOR 1
101762402	2192.76	5313.77	-1.27671	1.55693e-08	3.16617e-07	1669	protein_coding	methylthioribose kinase 1
101766875	95.0235	687.795	-2.85419	1.56067e-08	3.17092e-07	2072	protein_coding	leucine-rich repeat extensin-like protein 4
101756872	370.345	107.088	1.78906	1.56365e-08	3.17412e-07	1433	protein_coding	protein LST8 homolog%2C transcript variant X2
101780600	474.944	222.388	1.09352	1.57103e-08	3.18622e-07	1320	protein_coding	glyoxylate/hydroxypyruvate reductase HPR3-like
101755318	10040.2	4599.89	1.12614	1.58747e-08	3.21666e-07	1114	protein_coding	uncharacterized LOC101755318
101763137	702.733	332.961	1.07672	1.64573e-08	3.32873e-07	2160	protein_coding	non-canonical poly(A) RNA polymerase PAPD5
101756265	0.282827	116.901	-8.40225	1.65234e-08	3.33909e-07	649	protein_coding	glycine-rich cell wall structural protein-like
101759375	50.9914	159.864	-1.65065	1.6561e-08	3.34368e-07	1794	protein_coding	cytochrome P450 88A1
101755968	77.829	452.389	-2.54412	1.69224e-08	3.41358e-07	2209	protein_coding	cysteine-rich receptor-like protein kinase 6
101786613	362.935	964.387	-1.4097	1.71937e-08	3.46521e-07	2937	protein_coding	alpha-glucan phosphorylase%2C H isozyme
101765796	1895.71	758.986	1.3211	1.73878e-08	3.50121e-07	2260	protein_coding	protein DETOXIFICATION 40
101772190	75.3398	0.318949	7.66507	1.7804e-08	3.57861e-07	2040	protein_coding	putative glycerol-3-phosphate transporter 4
101763637	376.042	1439.91	-1.93602	1.80683e-08	3.62849e-07	2248	protein_coding	uncharacterized LOC101763637
101782080	2794.8	7615.45	-1.44606	1.84276e-08	3.69734e-07	2923	protein_coding	probable potassium transporter 9
101771449	76.9844	418.901	-2.44489	1.84592e-08	3.70039e-07	1505	protein_coding	thioredoxin H5%2C transcript variant X3
101778595	23.7951	155.298	-2.69569	1.88094e-08	3.76724e-07	3442	protein_coding	G-type lectin S-receptor-like serine/threonine-protein kinase LECRK1
101775960	3701.46	1490.11	1.31272	1.88381e-08	3.76964e-07	2623	protein_coding	C2 domain-containing protein At1g53590
101765481	178.496	916.904	-2.36143	1.90591e-08	3.80709e-07	685	protein_coding	heavy metal-associated isoprenylated plant protein 16
101756277	3.76413	60.116	-3.98431	1.9088e-08	3.80949e-07	1789	protein_coding	RING-H2 finger protein ATL39
101766306	2292.53	1074.18	1.09395	2.0024e-08	3.98922e-07	1881	protein_coding	acyl-coenzyme A thioesterase 9%2C mitochondrial
101767212	40394.5	5809.8	2.79762	2.01715e-08	4.01504e-07	760	protein_coding	holotricin-3
101759437	170.242	1.04457	7.35691	2.02724e-08	4.03156e-07	1058	protein_coding	late embryogenesis abundant protein%2C group 3
111255809	49.0311	292.322	-2.57056	2.05938e-08	4.09187e-07	2078	lncRNA	uncharacterized LOC111255809
101784302	57.9171	0	8.2478	2.072e-08	4.11331e-07	780	protein_coding	DNA-directed RNA polymerases II%2C IV and V subunit 9B
101754450	58.304	159.612	-1.44916	2.09491e-08	4.15511e-07	1335	protein_coding	LEAF RUST 10 DISEASE-RESISTANCE LOCUS RECEPTOR-LIKE PROTEIN KINASE-like 1.5
101777369	50.7754	262.283	-2.37607	2.09999e-08	4.16153e-07	3082	protein_coding	wall-associated receptor kinase 5
101752767	781.832	2001.08	-1.35566	2.11692e-08	4.18878e-07	2066	protein_coding	beta-1%2C4-mannosyl-glycoprotein 4-beta-N-acetylglucosaminyltransferase
101758650	16.7665	103.368	-2.63834	2.11746e-08	4.18878e-07	940	protein_coding	uncharacterized LOC101758650
101755953	141.707	707.12	-2.31747	2.13475e-08	4.21926e-07	1616	protein_coding	WAT1-related protein At2g39510
101775282	582.34	1359.84	-1.22336	2.14755e-08	4.24085e-07	1943	protein_coding	cytochrome P450 71A1
101768960	196.425	456.354	-1.21778	2.15039e-08	4.24274e-07	1895	protein_coding	rust resistance kinase Lr10%2C transcript variant X1
101774082	6490.04	2417.48	1.42478	2.1638e-08	4.26546e-07	1589	protein_coding	monoacylglycerol lipase
101786610	26.5238	378.014	-3.83559	2.20673e-08	4.34247e-07	1053	protein_coding	leucine-rich repeat extensin-like protein 3
101783978	157.014	602.921	-1.93973	2.21883e-08	4.36246e-07	1717	protein_coding	plant intracellular Ras-group-related LRR protein 1
101753029	1713.6	6954.99	-2.0208	2.26126e-08	4.43814e-07	1288	protein_coding	aquaporin PIP2-4
101769416	256.781	537.401	-1.06634	2.29755e-08	4.50545e-07	2260	pseudogene	-
111256956	2111.9	798.478	1.40297	2.31014e-08	4.52619e-07	768	lncRNA	uncharacterized LOC111256956
101770773	506.508	210.834	1.26395	2.35136e-08	4.60293e-07	1890	protein_coding	inositol-tetrakisphosphate 1-kinase 6%2C transcript variant X1
101767886	24.9016	91.65	-1.8792	2.35693e-08	4.60983e-07	1839	protein_coding	7-deoxyloganetin glucosyltransferase
101774233	76.3679	621.12	-3.02134	2.38962e-08	4.66972e-07	1450	protein_coding	pirin-like protein
101770081	174.461	44.5412	1.96557	2.40858e-08	4.69861e-07	1450	protein_coding	COPII coat assembly protein SEC16-like
105914286	27.4836	200.876	-2.8612	2.46458e-08	4.79954e-07	860	protein_coding	uncharacterized LOC105914286
101772600	6926.36	33.3473	7.69699	2.49907e-08	4.8625e-07	617	lncRNA	uncharacterized LOC101772600
101767549	821.947	270.101	1.60488	2.58358e-08	5.02259e-07	2758	protein_coding	diacylglycerol kinase 2
101783196	230.836	41.4016	2.47362	2.58845e-08	5.0277e-07	2701	protein_coding	S-type anion channel SLAH2
101760296	954.701	468.225	1.02797	2.65012e-08	5.14306e-07	3629	protein_coding	uncharacterized LOC101760296
101785509	36.7522	127.16	-1.78752	2.65654e-08	5.15107e-07	1549	protein_coding	zinc finger protein 4%2C transcript variant X2
101775415	3566.63	738.85	2.27146	2.67945e-08	5.19103e-07	5036	protein_coding	homeobox-leucine zipper protein HOX29%2C transcript variant X3
101779095	2785.49	827.89	1.75	2.68685e-08	5.20089e-07	2494	protein_coding	NADP-dependent malic enzyme%2C transcript variant X2
101785463	671.838	1493.21	-1.15118	2.73302e-08	5.28572e-07	1797	protein_coding	probable mediator of RNA polymerase II transcription subunit 26c
101757005	201.728	53.8367	1.90733	2.73705e-08	5.28898e-07	1446	protein_coding	calcium uniporter protein 6%2C mitochondrial
101781994	20.3806	309.822	-3.93405	2.74847e-08	5.30649e-07	1349	protein_coding	protein LURP-one-related 10-like%2C transcript variant X2
101778319	769.72	316.304	1.28232	2.77243e-08	5.34815e-07	1979	protein_coding	DEAD-box ATP-dependent RNA helicase 22
101763921	737.628	294.58	1.32353	2.8115e-08	5.41888e-07	927	protein_coding	paired amphipathic helix protein Sin3-like 3
101761886	208.213	603.239	-1.53324	2.82329e-08	5.43694e-07	2558	protein_coding	pentatricopeptide repeat-containing protein At5g48730%2C chloroplastic
101763865	2402.93	6599.85	-1.45748	2.84373e-08	5.47163e-07	3955	protein_coding	protein argonaute 1B%2C transcript variant X1
101772957	1119.43	412.758	1.43972	2.87801e-08	5.53286e-07	1958	protein_coding	digalactosyldiacylglycerol synthase 2%2C chloroplastic
101785437	363.008	791.996	-1.12421	2.97955e-08	5.71343e-07	2528	protein_coding	ERI1 exoribonuclease 2
101785893	59.0639	560.888	-3.24468	2.98664e-08	5.72216e-07	1611	protein_coding	DIMBOA UDP-glucosyltransferase BX8
101762282	132.829	1083.37	-3.02643	3.02415e-08	5.78908e-07	1494	protein_coding	uncharacterized LOC101762282
101777161	228.813	463.944	-1.01844	3.19999e-08	6.12049e-07	1283	protein_coding	xyloglucan endotransglucosylase/hydrolase protein 3
101776283	72.7106	227.143	-1.64577	3.22344e-08	6.15489e-07	1293	protein_coding	non-functional NADPH-dependent codeinone reductase 2%2C transcript variant X1
101754894	249.549	23.5055	3.39976	3.29201e-08	6.28048e-07	1584	protein_coding	uncharacterized LOC101754894
101768649	501.808	1097.96	-1.13029	3.32124e-08	6.33088e-07	2954	protein_coding	probable xyloglucan glycosyltransferase 9
101766994	161.457	415.442	-1.36094	3.42677e-08	6.52651e-07	2208	protein_coding	transcription termination factor MTERF9%2C chloroplastic
101786608	446.211	2242.66	-2.32869	3.43658e-08	6.53967e-07	1613	protein_coding	pectin acetylesterase 3
101773543	1601.71	369.725	2.11429	3.44021e-08	6.54105e-07	857	protein_coding	uncharacterized LOC101773543
101757337	52.2576	345.054	-2.72152	3.50814e-08	6.65896e-07	1600	protein_coding	transcription factor bHLH128
101773361	117.651	399.117	-1.75879	3.51232e-08	6.66127e-07	2235	protein_coding	putative lipase YDL109C%2C transcript variant X2
101765671	491.225	1151.89	-1.2303	3.51707e-08	6.66466e-07	1334	protein_coding	zinc transporter 2
101767347	30.339	229.882	-2.91443	3.5318e-08	6.68696e-07	2268	protein_coding	uncharacterized LOC101767347
111257853	1.6106	63.312	-5.3013	3.57641e-08	6.76573e-07	1581	protein_coding	putative cis-zeatin O-glucosyltransferase
101776841	863.183	4773.57	-2.4669	3.6075e-08	6.81881e-07	942	protein_coding	uncharacterized LOC101776841
101773507	2728.36	1200.7	1.18426	3.61096e-08	6.81963e-07	1541	protein_coding	ATP-dependent Clp protease proteolytic subunit-related protein 3%2C chloroplastic
101783695	590.239	3046.54	-2.3674	3.7846e-08	7.13558e-07	1427	protein_coding	leucine-rich repeat extensin-like protein 4
101756329	2405.16	1152	1.06172	3.84426e-08	7.23596e-07	1151	protein_coding	superoxide dismutase [Mn] 3.1%2C mitochondrial
101761283	422.694	1470.46	-1.7987	3.91339e-08	7.35991e-07	1326	protein_coding	uncharacterized LOC101761283
101762674	294.219	1029.46	-1.80835	3.94431e-08	7.41189e-07	3132	protein_coding	uncharacterized LOC101762674
101779609	2619.04	1078.97	1.27892	3.98195e-08	7.47636e-07	1129	protein_coding	transmembrane protein 136
101769551	61.8209	4.80412	3.68146	4.02509e-08	7.55107e-07	2162	protein_coding	myb-like protein J
101757563	322.462	964.699	-1.57996	4.13608e-08	7.75059e-07	1602	protein_coding	probable 6-phosphogluconolactonase 1%2C transcript variant X3
101758583	1695.53	815.773	1.05478	4.13833e-08	7.75059e-07	2377	pseudogene	-
101777218	6519.45	18297	-1.48877	4.17904e-08	7.82033e-07	1360	protein_coding	PGR5-like protein 1B%2C chloroplastic
101758107	12253.1	46174.3	-1.91392	4.24838e-08	7.9369e-07	2746	protein_coding	pyrophosphate-energized vacuolar membrane proton pump
101772585	440.561	108.601	2.02148	4.30408e-08	8.02763e-07	2155	protein_coding	uncharacterized LOC101772585
101772807	969.719	422.588	1.19885	4.35313e-08	8.10916e-07	2046	protein_coding	multiple inositol polyphosphate phosphatase 1
101766540	170.161	50.1059	1.76026	4.39618e-08	8.17908e-07	2345	protein_coding	probable LRR receptor-like serine/threonine-protein kinase RKF3
101786851	603.542	289.406	1.06044	4.40602e-08	8.19061e-07	2457	protein_coding	THO complex subunit 1
101766483	139.596	2.90742	5.54908	4.4168e-08	8.20388e-07	2125	protein_coding	uncharacterized LOC101766483
101778044	296.206	65.2835	2.18089	4.48038e-08	8.31511e-07	1014	protein_coding	uncharacterized LOC101778044
106804183	4.17538	2865.44	-9.42411	4.48741e-08	8.32131e-07	1618	protein_coding	vegetative cell wall protein gp1-like
101776482	479.038	1200.35	-1.3246	4.49957e-08	8.33698e-07	2106	protein_coding	fibrous sheath CABYR-binding protein%2C transcript variant X2
101773563	588.646	201.383	1.54606	4.53802e-08	8.39441e-07	2030	protein_coding	GMP synthase [glutamine-hydrolyzing]%2C transcript variant X1
101778547	280.72	80.5084	1.80103	4.67553e-08	8.63459e-07	2731	protein_coding	aspartyl protease family protein 2
101758305	2894.09	344.343	3.07125	4.77865e-08	8.81778e-07	860	protein_coding	low molecular mass early light-inducible protein HV90%2C chloroplastic
101759856	601.041	254.368	1.24082	4.84915e-08	8.94055e-07	1768	protein_coding	renalase
101765192	4859.9	1756.21	1.46822	4.86829e-08	8.9685e-07	1024	protein_coding	non-specific lipid transfer protein GPI-anchored 1
101776977	5.14903	94.0486	-4.22879	4.89423e-08	9.0089e-07	1044	protein_coding	uncharacterized LOC101776977%2C transcript variant X3
101775176	910.891	257.919	1.82046	4.94777e-08	9.09259e-07	2305	protein_coding	galactan beta-1%2C4-galactosyltransferase GALS1-like
101765364	77.4692	219.445	-1.50249	4.98436e-08	9.15235e-07	2957	protein_coding	WD repeat-containing protein 44
101780037	58.7346	958.106	-4.02807	5.03786e-08	9.24305e-07	2580	protein_coding	probable beta-D-xylosidase 7
101775359	16.6262	252.761	-3.9269	5.09468e-08	9.33969e-07	1314	protein_coding	NDR1/HIN1-like protein 12
101777253	630.991	280.652	1.16824	5.19062e-08	9.50782e-07	1796	protein_coding	protein PLASTID TRANSCRIPTIONALLY ACTIVE 14
101766656	3561.87	7897.27	-1.14873	5.24235e-08	9.59478e-07	4409	protein_coding	protein GIGANTEA%2C transcript variant X1
101756029	371.609	94.3431	1.97446	5.26981e-08	9.6372e-07	2184	protein_coding	L-galactono-1%2C4-lactone dehydrogenase 2%2C mitochondrial
101760316	1492.27	4318.2	-1.53272	5.41061e-08	9.88667e-07	2716	protein_coding	uncharacterized LOC101760316%2C transcript variant X2
101768919	2319.91	1093.27	1.08555	5.49387e-08	1.00225e-06	1138	protein_coding	UPF0301 protein MAB_4928c
101754871	142.23	553.904	-1.95965	5.50689e-08	1.00382e-06	1567	protein_coding	protein trichome birefringence-like 34
105913564	238.838	40.9382	2.5432	5.52214e-08	1.00578e-06	2837	protein_coding	serpin-ZXA
101774741	148.614	301.69	-1.02124	5.5784e-08	1.01521e-06	939	protein_coding	optic atrophy 3 protein homolog
101785556	3907.48	1376.47	1.50505	5.59807e-08	1.01796e-06	1081	protein_coding	temperature-induced lipocalin-1
101778792	321.097	1265.63	-1.97756	5.66302e-08	1.02894e-06	719	protein_coding	phytosulfokines 2
101762879	194.19	15.8547	3.61352	5.84069e-08	1.05866e-06	719	protein_coding	uncharacterized LOC101762879
101778442	1364.37	622.312	1.13308	5.85936e-08	1.06119e-06	1647	protein_coding	bZIP transcription factor 23
101772139	622.015	1256.49	-1.01367	5.87607e-08	1.06336e-06	2063	protein_coding	protein SIP5
101779978	1501.07	673.413	1.1568	5.90859e-08	1.06839e-06	1241	protein_coding	ethylene-responsive transcription factor CRF1
101786800	357.874	174.693	1.0337	5.91648e-08	1.06895e-06	3044	protein_coding	poly [ADP-ribose] polymerase 1
101784899	287.601	110.753	1.37365	6.17837e-08	1.1127e-06	1508	protein_coding	calponin homology domain-containing protein DDB_G0272472%2C transcript variant X1
101764326	2087.63	877.484	1.25034	6.37025e-08	1.14634e-06	3833	protein_coding	uncharacterized LOC101764326%2C transcript variant X1
101759878	800.174	331.514	1.27142	6.38964e-08	1.14891e-06	3186	protein_coding	uncharacterized LOC101759878%2C transcript variant X3
101754655	298.237	74.3081	2.00531	6.40037e-08	1.14992e-06	2639	protein_coding	pyrophosphate--fructose 6-phosphate 1-phosphotransferase subunit alpha%2C transcript variant X1
101780400	129.641	410.46	-1.66374	6.46701e-08	1.16097e-06	2096	protein_coding	uncharacterized LOC101780400
101778634	6962.28	15229.1	-1.12912	6.48691e-08	1.16361e-06	3408	protein_coding	BEL1-like homeodomain protein 4
101768034	12092.1	5813.45	1.05654	6.50733e-08	1.16634e-06	1282	protein_coding	aquaporin PIP1-2
101767488	175.678	1053.39	-2.58339	6.55965e-08	1.17479e-06	2481	protein_coding	acetyl-coenzyme A synthetase%2C chloroplastic/glyoxysomal
101769982	1295.32	556.819	1.21898	6.72211e-08	1.20293e-06	6636	protein_coding	uncharacterized LOC101769982%2C transcript variant X12
101773265	565.617	263.945	1.10041	6.73478e-08	1.20424e-06	1844	protein_coding	acyl-coenzyme A oxidase 4%2C peroxisomal
101753371	573.742	145.023	1.98209	6.77106e-08	1.20976e-06	1057	protein_coding	peptidyl-prolyl cis-trans isomerase CYP22
101753584	144.696	340.667	-1.23622	6.9103e-08	1.23366e-06	1516	protein_coding	ricin B-like lectin R40C1
105913913	75.469	12.2706	2.63207	6.94624e-08	1.2391e-06	2466	lncRNA	uncharacterized LOC105913913%2C transcript variant X2
101761172	4.05876	143.794	-5.17383	7.06209e-08	1.25876e-06	1565	protein_coding	protein CDI
101769552	134.806	408.021	-1.59992	7.18741e-08	1.28009e-06	932	protein_coding	uncharacterized LOC101769552%2C transcript variant X1
101785401	375.016	177.611	1.07685	7.21976e-08	1.28436e-06	1499	protein_coding	putative ataxin-3 homolog
105913537	569.749	1770.23	-1.63541	7.29503e-08	1.29618e-06	1509	protein_coding	endo-1%2C3%3B1%2C4-beta-D-glucanase%2C transcript variant X2
101762903	42.2715	188.193	-2.15823	7.50853e-08	1.33306e-06	2133	protein_coding	sugar transport protein MST3
101762247	693.177	2116.05	-1.61009	7.54294e-08	1.33811e-06	1211	protein_coding	uncharacterized LOC101762247%2C transcript variant X2
101783739	898.857	2203.49	-1.29313	7.7858e-08	1.38011e-06	1955	protein_coding	probable monofunctional riboflavin biosynthesis protein RIBA 3%2C chloroplastic%2C transcript variant X1
101781439	1155.39	3190.49	-1.46505	7.82939e-08	1.38674e-06	1757	protein_coding	AT-hook motif nuclear-localized protein 9
101781059	78.0561	1068.6	-3.77479	7.85011e-08	1.38932e-06	2017	protein_coding	beta-glucosidase 7%2C transcript variant X2
101756250	534.482	254.005	1.07138	8.03083e-08	1.42019e-06	1457	protein_coding	protein MARD1
101778655	89.5829	579.778	-2.69324	8.09864e-08	1.43106e-06	2742	protein_coding	ankyrin repeat-containing protein At5g02620%2C transcript variant X2
101771263	88.4885	556.776	-2.65014	8.11729e-08	1.43323e-06	1103	protein_coding	uncharacterized LOC101771263
101776342	229.294	561.574	-1.29009	8.40767e-08	1.48191e-06	1018	protein_coding	abscisic acid receptor PYR1
101768987	345.403	165.662	1.05782	8.41277e-08	1.48191e-06	1349	protein_coding	DNA-directed RNA polymerases IV and V subunit 4%2C transcript variant X2
101778360	21.8379	137.556	-2.64791	8.44247e-08	1.48598e-06	5154	protein_coding	uncharacterized LOC101778360
101762641	326.095	123.51	1.40186	8.47897e-08	1.49124e-06	1817	protein_coding	uncharacterized LOC101762641
101776145	52748.9	21834.1	1.27257	8.5469e-08	1.50201e-06	1845	protein_coding	probable 5'-adenylylsulfate reductase 1%2C chloroplastic
101775969	39.7638	702.965	-4.14142	8.73678e-08	1.53418e-06	2012	protein_coding	glucan endo-1%2C3-beta-glucosidase 14%2C transcript variant X3
101780937	123.194	685.199	-2.47542	8.99288e-08	1.57547e-06	3141	protein_coding	serine/threonine-protein kinase PBL27
101784377	47.5857	135.216	-1.51002	9.0473e-08	1.58377e-06	1229	protein_coding	hepatoma-derived growth factor-related protein 2
101781708	349.95	25.0335	3.79783	9.15317e-08	1.60106e-06	6533	lncRNA	uncharacterized LOC101781708%2C transcript variant X4
101773994	29.1717	160.655	-2.46662	9.16521e-08	1.60192e-06	2951	protein_coding	glycerophosphodiester phosphodiesterase GDPDL3
101760474	1760.43	5018.6	-1.5112	9.26633e-08	1.61834e-06	1351	protein_coding	(+)-neomenthol dehydrogenase
101784346	61.5115	891.583	-3.85563	9.42123e-08	1.64411e-06	1254	protein_coding	translation initiation factor IF-2
101786091	966.712	406.483	1.25082	9.80858e-08	1.70665e-06	2452	protein_coding	uncharacterized LOC101786091
101765510	1104.52	2846.08	-1.36535	9.80989e-08	1.70665e-06	4738	protein_coding	auxilin-like protein 1%2C transcript variant X1
101769951	87.2609	239.942	-1.45917	9.90844e-08	1.72246e-06	1919	protein_coding	protein Brevis radix-like 1
101759466	2617.3	1154.13	1.18139	9.98517e-08	1.73446e-06	961	protein_coding	uncharacterized protein OsI_027940
101763821	2758.74	1158.05	1.2524	1.02206e-07	1.77262e-06	3027	protein_coding	uncharacterized LOC101763821%2C transcript variant X1
101780369	498.103	81.4281	2.61496	1.02986e-07	1.78377e-06	2019	protein_coding	hydroquinone glucosyltransferase
101774685	7593.87	3313.56	1.19636	1.03007e-07	1.78377e-06	2474	protein_coding	stromal 70 kDa heat shock-related protein%2C chloroplastic
101753485	299.147	653.031	-1.1259	1.03414e-07	1.78943e-06	1712	protein_coding	DIBOA-glucoside dioxygenase BX6%2C transcript variant X1
101773368	286.006	970.466	-1.76241	1.05404e-07	1.82247e-06	3372	protein_coding	leucine-rich repeat receptor-like serine/threonine-protein kinase BAM2
101764238	178.204	49.5308	1.84184	1.05759e-07	1.82689e-06	2634	protein_coding	isoamylase 1%2C chloroplastic
101768369	1258.39	515.577	1.28723	1.05822e-07	1.82689e-06	2586	protein_coding	CSC1-like protein HYP1%2C transcript variant X1
101779885	498.628	1614.91	-1.69489	1.0676e-07	1.84026e-06	1159	protein_coding	probable glutathione S-transferase GSTU6
101762753	22.5935	137.265	-2.60727	1.08281e-07	1.86505e-06	2156	protein_coding	protein ECERIFERUM 1
111256493	245.474	110.073	1.15488	1.08489e-07	1.86721e-06	753	lncRNA	uncharacterized LOC111256493
101785543	18.2702	349.697	-4.25631	1.08694e-07	1.8693e-06	3404	protein_coding	receptor protein-tyrosine kinase CEPR2
101766462	84.3376	602.76	-2.83519	1.09539e-07	1.8824e-06	1449	protein_coding	putative glucan endo-1%2C3-beta-glucosidase GVI
101770204	386.091	1050.13	-1.44313	1.10029e-07	1.88938e-06	1495	protein_coding	myb family transcription factor PHL8
101755134	4307.62	1161.64	1.8909	1.11271e-07	1.90924e-06	768	protein_coding	uncharacterized LOC101755134
101759668	130.155	904.824	-2.79889	1.11641e-07	1.91413e-06	1549	protein_coding	xyloglucan endotransglucosylase/hydrolase protein 31
101753857	362.492	1112.54	-1.61745	1.1333e-07	1.94162e-06	1361	protein_coding	myb-related protein Zm38
101761938	515.256	1111.12	-1.1077	1.15678e-07	1.98034e-06	2336	pseudogene	-
101776144	671.229	1354.04	-1.01167	1.16506e-07	1.99148e-06	2394	protein_coding	autophagy-related protein 13a
101778435	0.848481	49.0563	-5.71854	1.16885e-07	1.99644e-06	1115	protein_coding	transcription factor MYB30
101782649	121.863	553.849	-2.18302	1.17999e-07	2.01378e-06	790	protein_coding	dirigent protein 21
101767667	474.88	166.51	1.51334	1.18079e-07	2.01378e-06	2837	protein_coding	sentrin-specific protease 1%2C transcript variant X1
101784548	540.979	1529.83	-1.49996	1.21129e-07	2.06339e-06	750	protein_coding	protein SPIRAL1-like 2
101782922	613.352	187.839	1.70585	1.21171e-07	2.06339e-06	2209	protein_coding	NADP-dependent malic enzyme%2C chloroplastic
101780351	50.0155	146.407	-1.55549	1.21773e-07	2.07095e-06	3650	protein_coding	L-type lectin-domain containing receptor kinase IX.1
101785183	459.632	206.337	1.15393	1.21799e-07	2.07095e-06	4208	protein_coding	RNA polymerase II C-terminal domain phosphatase-like 1%2C transcript variant X1
101764748	2255.12	6516.75	-1.53095	1.22208e-07	2.07633e-06	665	protein_coding	uncharacterized LOC101764748
101782894	481.106	1256.1	-1.38486	1.24206e-07	2.10713e-06	1721	protein_coding	PTI1-like tyrosine-protein kinase 2%2C transcript variant X2
101776126	38830.5	12165.8	1.67433	1.25078e-07	2.1203e-06	1936	protein_coding	adenosylhomocysteinase
101773570	396.437	1017.74	-1.36062	1.27116e-07	2.15323e-06	1732	protein_coding	monodehydroascorbate reductase
101777095	430.615	196.414	1.13089	1.27726e-07	2.16193e-06	1175	protein_coding	BTB/POZ domain-containing protein At4g08455
105913473	704.869	346.74	1.02393	1.30655e-07	2.20985e-06	2632	protein_coding	pentatricopeptide repeat-containing protein At5g61370%2C mitochondrial
101759006	539.587	243.926	1.14435	1.31255e-07	2.21833e-06	2658	protein_coding	DEAD-box ATP-dependent RNA helicase 32
101766498	16.5505	144.096	-3.12258	1.32905e-07	2.24331e-06	1200	protein_coding	cysteine-rich repeat secretory protein 55
101776845	177.983	713.893	-2.00403	1.32932e-07	2.24331e-06	3190	protein_coding	TPR repeat-containing thioredoxin TTL1%2C transcript variant X1
101765268	1681.61	4060.6	-1.2715	1.3456e-07	2.26908e-06	2817	protein_coding	uncharacterized LOC101765268%2C transcript variant X1
101777940	13743.3	4141.59	1.73053	1.37058e-07	2.30773e-06	2061	protein_coding	purple acid phosphatase 22%2C transcript variant X1
101763819	3703.56	1403.02	1.40039	1.38102e-07	2.32358e-06	1274	protein_coding	uncharacterized protein At3g27210
101783704	32.5095	220.562	-2.76496	1.40423e-07	2.36087e-06	2433	protein_coding	proline-rich receptor-like protein kinase PERK4
101757095	486.817	1827.28	-1.90795	1.41058e-07	2.36977e-06	2643	protein_coding	probable L-type lectin-domain containing receptor kinase S.5
101758623	188.341	506.617	-1.42748	1.41471e-07	2.37494e-06	1800	protein_coding	polyol transporter 5
101753717	87.3654	279.032	-1.67447	1.41624e-07	2.37573e-06	1352	protein_coding	uncharacterized LOC101753717
101781270	22200.3	10851.9	1.03267	1.41828e-07	2.37738e-06	7677	protein_coding	acetyl-CoA carboxylase 2-like%2C transcript variant X1
101764964	380.267	1082.2	-1.50918	1.42362e-07	2.38457e-06	1397	protein_coding	cytochrome c-type biogenesis ccda-like chloroplastic protein 1
101773698	280.002	136.04	1.0409	1.43133e-07	2.3957e-06	2060	protein_coding	tRNA pseudouridine synthase A%2C mitochondrial
101768563	493.624	4270.8	-3.11266	1.45134e-07	2.42738e-06	1763	pseudogene	-
101758441	508.317	1236.21	-1.28091	1.4534e-07	2.42902e-06	1510	protein_coding	probable cinnamyl alcohol dehydrogenase 8D
101757576	19.855	99.397	-2.32341	1.45676e-07	2.43104e-06	3805	protein_coding	putative disease resistance protein RGA3
101761169	7.66436	54.2421	-2.82072	1.48616e-07	2.47642e-06	1820	protein_coding	probable nucleoredoxin 3
101752828	105.922	467.512	-2.1406	1.49316e-07	2.48625e-06	1662	protein_coding	ketohexokinase%2C transcript variant X2
101783308	419.815	112.207	1.9021	1.51796e-07	2.52381e-06	1827	protein_coding	ethanolamine-phosphate cytidylyltransferase
101760665	1552.15	3869.8	-1.31781	1.52947e-07	2.54106e-06	1232	protein_coding	ribosome-binding factor PSRP1%2C chloroplastic
101773021	36.8495	204.431	-2.46562	1.53214e-07	2.54362e-06	1905	protein_coding	protein DMR6-LIKE OXYGENASE 1
101786300	33733.6	106362	-1.65672	1.53764e-07	2.55043e-06	960	protein_coding	photosystem I reaction center subunit XI%2C chloroplastic
101758675	102.663	25.792	1.99037	1.53851e-07	2.55043e-06	861	pseudogene	-
101772489	11848.1	5478.92	1.11263	1.55993e-07	2.58404e-06	2382	protein_coding	polyadenylate-binding protein 8
101766818	217.436	490.083	-1.17116	1.57695e-07	2.61032e-06	3374	protein_coding	uncharacterized LOC101766818%2C transcript variant X2
101784571	158.905	420.931	-1.40399	1.63092e-07	2.69767e-06	1453	protein_coding	caffeoylshikimate esterase
101765483	661.174	4242.33	-2.68118	1.65308e-07	2.73231e-06	1254	protein_coding	uncharacterized LOC101765483
novel.232	425.347	83.3207	2.34936	1.65458e-07	2.73278e-06	643	-	PF00280:Potato inhibitor I family
101774686	110.692	228.829	-1.04942	1.67834e-07	2.76797e-06	948	protein_coding	AP-2 complex subunit sigma%2C transcript variant X2
101762850	57.1133	193.074	-1.75873	1.68478e-07	2.77656e-06	2660	protein_coding	disease resistance RPP13-like protein 4%2C transcript variant X1
101781954	183.344	493.75	-1.42839	1.73303e-07	2.8519e-06	1925	protein_coding	cytochrome P450 704C1
101753072	1503.65	3955.77	-1.3955	1.7368e-07	2.85602e-06	2197	protein_coding	probable polyamine oxidase 2
101758344	40.7224	254.161	-2.63764	1.74895e-07	2.8739e-06	1450	pseudogene	-
101756558	228.628	49.7889	2.19542	1.7516e-07	2.87615e-06	2323	protein_coding	lysine histidine transporter-like 8
101758954	14.2827	524.654	-5.19262	1.76309e-07	2.8929e-06	2270	protein_coding	protein IQ-DOMAIN 31%2C transcript variant X2
101759024	2687.32	1012.23	1.40896	1.76521e-07	2.89427e-06	4954	protein_coding	receptor protein-tyrosine kinase CEPR2%2C transcript variant X2
101783968	106.774	273.127	-1.35686	1.82191e-07	2.98507e-06	1969	protein_coding	floral homeotic protein APETALA 2%2C transcript variant X1
101783232	13.6685	449.686	-5.03564	1.82976e-07	2.99574e-06	1421	protein_coding	heavy metal-associated isoprenylated plant protein 6
101758452	40.323	301.256	-2.89886	1.84772e-07	3.02296e-06	2167	protein_coding	galacturonokinase%2C transcript variant X1
101766141	180.664	618.575	-1.77434	1.85382e-07	3.03073e-06	847	protein_coding	uncharacterized LOC101766141
111256638	1969.52	4079.83	-1.05069	1.87707e-07	3.06429e-06	692	protein_coding	metallothionein-like protein 2C
101773879	37.6308	111.818	-1.56569	1.8788e-07	3.06489e-06	4595	protein_coding	protein STICHEL%2C transcript variant X1
101766872	37.2668	174.794	-2.23695	1.89764e-07	3.09339e-06	1747	protein_coding	alcohol dehydrogenase 2
101785601	334.239	86.1309	1.95891	1.9166e-07	3.12203e-06	1796	pseudogene	-
101763514	378.75	850.64	-1.16604	1.93302e-07	3.1465e-06	2016	protein_coding	F-box protein AFR-like
101777846	2864.05	7972	-1.47684	1.94281e-07	3.16016e-06	1700	protein_coding	metacaspase-1%2C transcript variant X1
101764380	580.948	130.372	2.15776	1.97235e-07	3.20358e-06	2038	protein_coding	3-ketoacyl-CoA synthase 5
101759034	336.282	736.238	-1.12876	1.98622e-07	3.22377e-06	1927	protein_coding	translation initiation factor IF-2
101771358	2279.3	5902.22	-1.37259	2.00696e-07	3.2551e-06	1757	protein_coding	cyclic dof factor 1
101766164	4718.44	1482.22	1.67044	2.0167e-07	3.26853e-06	1035	protein_coding	PLAT domain-containing protein 3
101766806	551.539	21.7962	4.65477	2.02489e-07	3.27945e-06	1239	protein_coding	uncharacterized LOC101766806
101765455	1602.57	512.688	1.64438	2.04079e-07	3.30282e-06	3829	protein_coding	DExH-box ATP-dependent RNA helicase DExH15 chloroplastic
101754498	410.005	88.5944	2.20848	2.04409e-07	3.30437e-06	1475	protein_coding	thioredoxin-like fold domain-containing protein MRL7 homolog%2C chloroplastic
101767156	3.44352	175.218	-5.66202	2.04471e-07	3.30437e-06	726	protein_coding	protein RADIALIS-like 4
novel.5	214.036	70.7258	1.59818	2.04619e-07	3.30437e-06	801	-	PF06376:Protein of unknown function (DUF1070)
101786312	397.275	2571.34	-2.69454	2.08102e-07	3.35587e-06	1807	protein_coding	tubulin beta-3 chain
101768572	37.3078	155.003	-2.06082	2.08568e-07	3.36098e-06	697	protein_coding	abscisic stress-ripening protein 3
101757899	1248.66	2617.49	-1.0678	2.13842e-07	3.44349e-06	2809	protein_coding	uncharacterized LOC101757899
101785372	80.6192	2.52569	5.02586	2.15472e-07	3.46696e-06	554	protein_coding	protein LE25
101771894	80.143	22.7829	1.81659	2.1822e-07	3.50647e-06	1608	protein_coding	leucine-rich repeat extensin-like protein 3
101760053	4732.68	2148.72	1.13897	2.2026e-07	3.53673e-06	4269	protein_coding	heat shock protein 81-1
101757718	6021.28	831.515	2.85652	2.20501e-07	3.53808e-06	2186	protein_coding	CBL-interacting protein kinase 5
101757979	481.308	174.943	1.46136	2.21227e-07	3.5472e-06	1628	protein_coding	mitochondrial carrier protein MTM1%2C transcript variant X2
101778260	433.497	71.0709	2.60533	2.22784e-07	3.56962e-06	3105	protein_coding	subtilisin-like protease SBT1.6
101771745	4207.9	19399.1	-2.20474	2.22958e-07	3.56986e-06	1799	protein_coding	omega-3 fatty acid desaturase%2C chloroplastic
101768487	98.176	15.4351	2.65801	2.25271e-07	3.60434e-06	1569	protein_coding	putative protease Do-like 14
101771638	7243.89	3256.42	1.1534	2.25687e-07	3.60842e-06	2990	protein_coding	phospholipase D alpha 1-like
101753826	88.5618	368.486	-2.05727	2.2617e-07	3.61359e-06	4081	protein_coding	ABC transporter B family member 9
101767739	12.5036	302.006	-4.59574	2.27463e-07	3.63167e-06	3161	protein_coding	TPR repeat-containing thioredoxin TTL1
101769981	103.76	581.748	-2.48569	2.29297e-07	3.65835e-06	1100	protein_coding	uncharacterized LOC101769981
101773534	276.624	2777.32	-3.32848	2.29656e-07	3.66148e-06	1444	protein_coding	peroxidase 27
101785352	94.1856	325.701	-1.79316	2.33315e-07	3.71678e-06	951	protein_coding	uncharacterized LOC101785352
101764692	95.3993	451.27	-2.24162	2.33454e-07	3.71678e-06	3425	protein_coding	putative disease resistance RPP13-like protein 3
101761632	513.788	1196.07	-1.21852	2.35874e-07	3.75265e-06	759	protein_coding	histone H2B.3
101755440	28.2198	175.01	-2.62915	2.39475e-07	3.80187e-06	2507	protein_coding	uncharacterized LOC101755440
101757321	38.1789	142.719	-1.90703	2.43408e-07	3.85887e-06	2022	protein_coding	protein DETOXIFICATION 14
101764529	1231.21	4791.12	-1.96022	2.44027e-07	3.86596e-06	889	protein_coding	uncharacterized LOC101764529
101760518	108.49	29.0762	1.89493	2.50985e-07	3.97061e-06	1935	protein_coding	cytochrome P450 734A1
101773790	14284.7	5683.7	1.3296	2.52883e-07	3.99783e-06	1533	protein_coding	inositol-3-phosphate synthase-like
101758082	443.388	1919.46	-2.11362	2.55505e-07	4.03644e-06	2214	protein_coding	glucan endo-1%2C3-beta-glucosidase 8
101777643	98.9192	383.368	-1.9537	2.56416e-07	4.048e-06	1953	protein_coding	beta-glucosidase 18
101778173	869.148	429.793	1.01638	2.59631e-07	4.09588e-06	1302	protein_coding	probable E3 ubiquitin-protein ligase XERICO
101782712	598.238	138.388	2.11172	2.60832e-07	4.11194e-06	1836	protein_coding	cytokinin riboside 5'-monophosphate phosphoribohydrolase LOG%2C transcript variant X1
101784560	148.421	430.977	-1.53599	2.64056e-07	4.15985e-06	935	protein_coding	CCG-binding protein 1
101774662	81.3165	209.374	-1.36329	2.66466e-07	4.19488e-06	1200	protein_coding	2-hydroxyisoflavanone dehydratase
101781548	2298.86	8118.74	-1.82025	2.71162e-07	4.26583e-06	6314	protein_coding	myosin heavy chain%2C skeletal muscle
101756114	694.612	2075.38	-1.57862	2.77269e-07	4.35582e-06	2020	protein_coding	probable acyl-activating enzyme 1%2C peroxisomal
101784946	38.1047	174.801	-2.18982	2.81706e-07	4.42244e-06	3166	protein_coding	uncharacterized LOC101784946
101778254	4213.32	12657	-1.58687	2.88177e-07	4.52087e-06	793	protein_coding	uncharacterized LOC101778254
101759738	109.381	24.9119	2.12926	2.90773e-07	4.55525e-06	3529	protein_coding	uncharacterized N-acetyltransferase p20%2C transcript variant X2
101778791	196.703	71.2294	1.46378	2.95928e-07	4.62956e-06	1313	protein_coding	N-(5'-phosphoribosyl)anthranilate isomerase 1%2C chloroplastic%2C transcript variant X1
111258165	2.98695	47.2872	-3.93017	2.96239e-07	4.63121e-06	2484	protein_coding	uncharacterized LOC111258165%2C transcript variant X1
101771458	2551.54	800.333	1.67228	3.0358e-07	4.74268e-06	1751	protein_coding	pyruvate dehydrogenase E1 component subunit beta-3%2C chloroplastic%2C transcript variant X1
101762224	51.543	158.176	-1.62387	3.05934e-07	4.77614e-06	2092	protein_coding	PAP-specific phosphatase HAL2-like
101759407	49947	153220	-1.61713	3.08174e-07	4.80202e-06	1089	protein_coding	photosystem I chlorophyll a/b-binding protein 2%2C chloroplastic
101778455	85.5595	12.1439	2.80629	3.0823e-07	4.80202e-06	699	protein_coding	probable BRI1 kinase inhibitor 1
101764351	110.239	928.778	-3.0759	3.08232e-07	4.80202e-06	1543	protein_coding	NDR1/HIN1-like protein 6
101780987	410.787	1056.89	-1.36192	3.13168e-07	4.87005e-06	2105	protein_coding	uncharacterized LOC101780987
101752732	3218.78	13751.7	-2.09495	3.13417e-07	4.87005e-06	2070	protein_coding	uncharacterized LOC101752732%2C transcript variant X2
101785914	138.368	567.554	-2.03631	3.13605e-07	4.87005e-06	835	protein_coding	cysteine-rich and transmembrane domain-containing protein WIH2
101777850	66.6711	14.0317	2.24336	3.1368e-07	4.87005e-06	1563	protein_coding	UDP-glucuronic acid decarboxylase 1
101779032	278.723	790.919	-1.50447	3.18124e-07	4.93564e-06	1338	protein_coding	calcineurin B-like protein 4
101778657	402.819	1347.84	-1.7423	3.20016e-07	4.96156e-06	1709	protein_coding	vegetative cell wall protein gp1
101775158	7.93198	74.9407	-3.2377	3.21505e-07	4.98123e-06	1365	protein_coding	hevamine-A
101783339	205.141	1037	-2.33968	3.22248e-07	4.98805e-06	2199	protein_coding	uncharacterized LOC101783339
101780420	7139.27	15130.3	-1.08353	3.26597e-07	5.04969e-06	1080	protein_coding	polyubiquitin 11
101772650	436.296	979.109	-1.16595	3.27259e-07	5.05645e-06	2192	protein_coding	LRR receptor kinase SERK2
101769425	333.766	1340.46	-2.00561	3.27578e-07	5.05792e-06	573	protein_coding	E3 ubiquitin-protein ligase EL5
101770507	3.03654	48.3745	-4.03485	3.2966e-07	5.08517e-06	1170	protein_coding	ARGOS-like protein
101774785	750.613	1752.89	-1.22319	3.29795e-07	5.08517e-06	2125	protein_coding	flavin-containing monooxygenase FMO GS-OX-like 8%2C transcript variant X2
101776961	19.804	251.85	-3.67987	3.30974e-07	5.09986e-06	2703	protein_coding	wall-associated receptor kinase 2
101766073	1204.63	3429.88	-1.50931	3.31841e-07	5.10971e-06	1584	protein_coding	uncharacterized LOC101766073
101752917	75.8844	224.767	-1.56407	3.39052e-07	5.21362e-06	1921	protein_coding	uncharacterized LOC101752917
101753495	2376.13	873.368	1.44397	3.40122e-07	5.2265e-06	1499	protein_coding	probable 2-oxoglutarate-dependent dioxygenase At5g05600
101773518	137.335	34.9438	1.96756	3.41905e-07	5.24674e-06	3580	protein_coding	uncharacterized LOC101773518%2C transcript variant X1
101765348	1132	3039.57	-1.42459	3.45951e-07	5.30018e-06	2604	protein_coding	long chain acyl-CoA synthetase 9%2C chloroplastic%2C transcript variant X1
101761116	285.919	897.211	-1.64979	3.46094e-07	5.30018e-06	1232	protein_coding	extensin-like
101781790	6.18543	64.9631	-3.37336	3.53813e-07	5.41104e-06	1466	protein_coding	E3 ubiquitin-protein ligase PUB23
101772457	347.22	137.776	1.33475	3.59624e-07	5.48872e-06	1671	protein_coding	ribosomal RNA small subunit methyltransferase%2C chloroplastic%2C transcript variant X2
101775288	56.0628	6.29922	3.16063	3.59624e-07	5.48872e-06	862	protein_coding	uncharacterized LOC101775288
101756786	1633.13	655.718	1.31683	3.61057e-07	5.50685e-06	2140	protein_coding	uncharacterized acetyltransferase At3g50280
101766138	281.158	115.856	1.27707	3.61804e-07	5.51451e-06	2637	protein_coding	probable S-adenosylmethionine carrier 2%2C chloroplastic
101774982	414.051	1398.19	-1.7549	3.62054e-07	5.51459e-06	2004	protein_coding	F-box/kelch-repeat protein At1g22040%2C transcript variant X1
101763736	949.39	3669.3	-1.95015	3.63107e-07	5.52689e-06	1541	protein_coding	peptidyl-prolyl cis-trans isomerase CYP37%2C chloroplastic
101770849	14.1519	74.1347	-2.39447	3.65646e-07	5.56177e-06	4611	protein_coding	putative disease resistance protein RGA3
101764437	275.701	41.3497	2.73926	3.70991e-07	5.63166e-06	1164	protein_coding	uncharacterized protein At4g08330%2C chloroplastic
101759515	20.0925	428.763	-4.41547	3.7526e-07	5.69263e-06	1801	protein_coding	3-ketoacyl-CoA synthase 3
101771730	376.114	157.88	1.24999	3.78247e-07	5.73408e-06	1041	protein_coding	protein CutA 1%2C chloroplastic%2C transcript variant X1
101768613	4.08475	88.8001	-4.43581	3.82606e-07	5.79625e-06	1517	protein_coding	cyclin-P2-1
101774238	355.561	1253.91	-1.81923	3.8388e-07	5.81165e-06	2883	protein_coding	uncharacterized LOC101774238%2C transcript variant X1
101777051	130.449	595.741	-2.18855	3.91073e-07	5.91655e-06	1570	protein_coding	uncharacterized LOC101777051%2C transcript variant X1
101762536	5347.7	15277.7	-1.5144	3.91704e-07	5.91915e-06	1819	protein_coding	transcription factor MYB48
101780217	115591	285776	-1.30585	3.91771e-07	5.91915e-06	1101	protein_coding	chlorophyll a-b binding protein 1%2C chloroplastic
101763790	3.15316	42.4868	-3.74157	3.9791e-07	6.00006e-06	3054	protein_coding	putative receptor protein kinase ZmPK1
101778883	18.5012	208.759	-3.50025	3.9949e-07	6.01962e-06	2443	protein_coding	ABC transporter G family member 5
101776658	928.999	358.657	1.37343	4.03824e-07	6.08086e-06	1376	protein_coding	probable adenylate kinase 7%2C mitochondrial
101772022	117.058	2.27651	5.65052	4.23587e-07	6.35719e-06	1403	protein_coding	uncharacterized LOC101772022
novel.24	748.384	1574.94	-1.07272	4.24117e-07	6.36091e-06	11179	-	-
101766186	18.0564	200.784	-3.48123	4.29791e-07	6.43743e-06	1212	protein_coding	probable calcium-binding protein CML36
novel.713	12.304	78.2941	-2.67402	4.31504e-07	6.45878e-06	1553	-	PF08137:DVL family
101772990	23.1853	111.133	-2.25935	4.33578e-07	6.48552e-06	717	protein_coding	uncharacterized LOC101772990
101770432	7.81876	84.6154	-3.42671	4.35333e-07	6.50745e-06	1522	protein_coding	NAC domain-containing protein 18
105913624	30.3271	224.263	-2.87945	4.40829e-07	6.58524e-06	1842	protein_coding	IRK-interacting protein
101780834	5.13295	104.825	-4.3291	4.48093e-07	6.68931e-06	2171	protein_coding	laccase-6
101766707	71.5517	9.85852	2.85536	4.53635e-07	6.75859e-06	2942	protein_coding	potassium transporter 19
101784191	317.438	902.441	-1.50684	4.5572e-07	6.78126e-06	1183	protein_coding	probable 2-carboxy-D-arabinitol-1-phosphatase
101765110	8800.76	2135.68	2.04278	4.55759e-07	6.78126e-06	2327	protein_coding	glucose-1-phosphate adenylyltransferase large subunit 3%2C chloroplastic/amyloplastic%2C transcript variant X1
101764859	416.275	197.605	1.07447	4.71139e-07	6.99622e-06	4545	protein_coding	pentatricopeptide repeat-containing protein At1g10270%2C transcript variant X9
novel.598	170.279	447.326	-1.39128	4.78966e-07	7.10776e-06	2480	-	-
101777574	667.312	283.973	1.23307	4.86073e-07	7.20848e-06	2368	protein_coding	transmembrane 9 superfamily member 8
101758918	707.166	2157.47	-1.60894	4.86608e-07	7.21167e-06	2074	protein_coding	probable mediator of RNA polymerase II transcription subunit 26b%2C transcript variant X1
101777812	321.692	122.119	1.39565	4.89389e-07	7.24811e-06	1180	protein_coding	rho GDP-dissociation inhibitor 1
101753366	25.6021	194.205	-2.9195	4.92509e-07	7.28953e-06	1556	protein_coding	uncharacterized LOC101753366%2C transcript variant X1
101761203	262.901	113.616	1.21239	4.97616e-07	7.35544e-06	1061	protein_coding	uncharacterized LOC101761203
101770154	146.618	532.373	-1.85712	5.06506e-07	7.48193e-06	1571	protein_coding	uncharacterized LOC101770154
101764729	394.161	96.8077	2.02298	5.09464e-07	7.51712e-06	2107	protein_coding	probable mannan synthase 5%2C transcript variant X2
101773348	951.448	1924.93	-1.01643	5.09556e-07	7.51712e-06	1959	protein_coding	sorting nexin 2B
101763543	72.5663	13.8723	2.39054	5.12723e-07	7.55888e-06	3184	protein_coding	chaperone protein ClpB1
101779099	47.699	227.541	-2.25481	5.14247e-07	7.57639e-06	819	protein_coding	uncharacterized LOC101779099
101783997	31.7012	172.547	-2.4395	5.16168e-07	7.5898e-06	1767	protein_coding	probable 2-oxoglutarate-dependent dioxygenase At3g111800
101777313	2448.78	437.916	2.48315	5.16705e-07	7.59273e-06	876	protein_coding	17.9 kDa heat shock protein 2
101768135	46.0799	5.60156	3.0528	5.22745e-07	7.67648e-06	770	protein_coding	protein RKD2
101764883	3420.96	11631.8	-1.76546	5.33539e-07	7.82477e-06	1064	protein_coding	protochlorophyllide reductase B%2C chloroplastic
101774298	943.257	1939.53	-1.03941	5.40176e-07	7.91587e-06	2418	protein_coding	protein NRT1/ PTR FAMILY 8.3
101775907	25.735	407.037	-3.97315	5.40454e-07	7.91587e-06	1312	protein_coding	cysteine-rich receptor-like protein kinase 41
101785500	241.722	505.706	-1.06296	5.51194e-07	8.0627e-06	2261	protein_coding	protein NRT1/ PTR FAMILY 8.3%2C transcript variant X2
101763762	6.22424	130.404	-4.41612	5.53584e-07	8.08714e-06	2608	protein_coding	uncharacterized LOC101763762
101766204	263.143	108.089	1.28176	5.55691e-07	8.11207e-06	1553	protein_coding	patatin-like protein 3
106804126	171.713	431.206	-1.32972	5.56332e-07	8.11207e-06	2027	protein_coding	UDP-glucuronate 4-epimerase 3
101768065	33.0331	147.825	-2.16158	5.56372e-07	8.11207e-06	1173	protein_coding	uncharacterized LOC101768065
111257419	183.163	38.2311	2.26099	5.58773e-07	8.13129e-06	692	lncRNA	uncharacterized LOC111257419
101784390	56.3812	180.344	-1.67742	5.6107e-07	8.15513e-06	1804	protein_coding	cytochrome P450 709B2
101760739	0.282827	79.9798	-7.85608	5.61136e-07	8.15513e-06	964	protein_coding	pathogenesis-related protein PR-1
101777417	4740.08	2064.57	1.19903	5.63663e-07	8.18129e-06	2790	protein_coding	DEAD-box ATP-dependent RNA helicase 3B%2C chloroplastic
101773433	1388.52	693.239	1.00229	5.64757e-07	8.19188e-06	1252	protein_coding	ATP-dependent Clp protease proteolytic subunit 6%2C chloroplastic
101783746	55.5125	145.048	-1.38082	5.72319e-07	8.29623e-06	465	protein_coding	loricrin
101773728	70.4289	12.3264	2.50943	5.73739e-07	8.31146e-06	1029	protein_coding	transmembrane emp24 domain-containing protein p24beta2%2C transcript variant X2
101770891	161.3	13.36	3.58494	5.84768e-07	8.45491e-06	2437	protein_coding	protein NUCLEAR FUSION DEFECTIVE 4%2C transcript variant X1
101771712	3.59467	75.4215	-4.40537	5.89714e-07	8.52096e-06	536	lncRNA	uncharacterized LOC101771712
101780465	9260.2	21465.4	-1.21287	5.90898e-07	8.52882e-06	3275	protein_coding	zeaxanthin epoxidase%2C chloroplastic%2C transcript variant X1
101773923	313.95	758.622	-1.27322	5.91016e-07	8.52882e-06	1136	protein_coding	LIM domain-containing protein WLIM2b
101760160	323.496	1753.06	-2.43689	5.92479e-07	8.54445e-06	3050	protein_coding	potassium transporter 22
101758813	20.087	166.32	-3.03796	5.93977e-07	8.56057e-06	830	protein_coding	pectinesterase inhibitor 28-like
101759257	101.79	29.4479	1.7866	5.94529e-07	8.56304e-06	2998	protein_coding	DNA topoisomerase 3-beta%2C transcript variant X1
101782022	99.9791	279.512	-1.48325	5.97471e-07	8.59442e-06	1857	misc_RNA	uncharacterized LOC101782022
101769578	971.29	411.966	1.23708	6.01243e-07	8.64315e-06	2365	protein_coding	mitogen-activated protein kinase 7
101785215	31711.4	100666	-1.6665	6.03022e-07	8.66295e-06	802	protein_coding	photosystem I reaction center subunit VI%2C chloroplastic
101778482	5.66184	45.2678	-3.0292	6.0339e-07	8.66295e-06	1296	protein_coding	uncharacterized LOC101778482%2C transcript variant X1
101766952	61.6938	2.52569	4.6422	6.11981e-07	8.77511e-06	1169	protein_coding	23.6 kDa heat shock protein%2C mitochondrial
101769335	2672.97	1124.72	1.2485	6.21589e-07	8.90455e-06	1101	protein_coding	vesicle-associated membrane protein 711
101773757	273.203	111.562	1.29085	6.21886e-07	8.90455e-06	1788	protein_coding	nucleolin
101764029	273.359	1255.94	-2.2011	6.23066e-07	8.90976e-06	1181	protein_coding	uncharacterized LOC101764029%2C transcript variant X1
101765423	175.141	380.915	-1.12141	6.23351e-07	8.90976e-06	1205	protein_coding	uncharacterized isomerase BH0283
101768989	33.4628	154.71	-2.20711	6.2636e-07	8.94709e-06	1917	protein_coding	uncharacterized protein At3g28850
101769804	20.2965	93.4522	-2.20696	6.30816e-07	9.00503e-06	1591	protein_coding	glycerophosphodiester phosphodiesterase GDPD1%2C chloroplastic
101766385	10.335	53.3741	-2.37434	6.33107e-07	9.032e-06	3249	protein_coding	receptor-like protein kinase HERK 1
101755542	82.0986	661.455	-3.01132	6.35792e-07	9.06457e-06	2614	protein_coding	65-kDa microtubule-associated protein 6
101772434	289.117	110.855	1.3805	6.37065e-07	9.07697e-06	1318	protein_coding	serine/arginine-rich splicing factor RS31
101771073	243.398	709.532	-1.54161	6.58206e-07	9.37225e-06	1425	protein_coding	protein NEOXANTHIN-DEFICIENT 1%2C transcript variant X1
101777607	783.718	1626.68	-1.0533	6.62233e-07	9.42364e-06	1829	protein_coding	transcription factor TCP20
101770321	116.998	1.9137	5.88744	6.62835e-07	9.42625e-06	1224	protein_coding	probable xyloglucan endotransglucosylase/hydrolase protein 12
101786459	39.5467	216.344	-2.44949	6.68968e-07	9.50745e-06	1753	protein_coding	beta-glucosidase 24
101774932	375.845	166.906	1.17043	6.71249e-07	9.53385e-06	2021	protein_coding	hsp70-Hsp90 organizing protein
101778211	10.1233	178.441	-4.13758	6.73638e-07	9.56176e-06	891	protein_coding	uncharacterized LOC101778211
101781567	3945.08	11547.8	-1.5494	6.74887e-07	9.57345e-06	1893	protein_coding	uncharacterized LOC101781567
101755612	168.814	581.398	-1.78275	6.7599e-07	9.58306e-06	1737	protein_coding	trihelix transcription factor ASR3%2C transcript variant X2
101778594	6439.95	1997.89	1.6884	6.84115e-07	9.68665e-06	1001	protein_coding	20 kDa chaperonin%2C chloroplastic
101779548	1639.09	5882.91	-1.84335	6.84158e-07	9.68665e-06	1686	protein_coding	E3 ubiquitin-protein ligase MBR1
101781109	43.1374	138.731	-1.68107	6.87403e-07	9.72647e-06	2012	protein_coding	ankyrin repeat-containing protein NPR4
101785922	241.826	12.741	4.23566	7.01168e-07	9.91501e-06	1413	protein_coding	transcription factor bHLH94
101767076	3419.51	9902.93	-1.53396	7.05403e-07	9.96864e-06	1899	protein_coding	rhodanese-like domain-containing protein 4%2C chloroplastic
101758785	2189.67	5102.38	-1.22033	7.0596e-07	9.97024e-06	3215	protein_coding	telomere repeat-binding protein 5
111258044	37.6084	1.71934	4.45033	7.1482e-07	1.00891e-05	2173	lncRNA	uncharacterized LOC111258044%2C transcript variant X1
101770008	808.333	1841.83	-1.18781	7.20049e-07	1.01565e-05	1765	protein_coding	cystinosin homolog%2C transcript variant X2
101784017	2007.31	9.0183	7.79208	7.21415e-07	1.01639e-05	3580	protein_coding	UDP-glycosyltransferase 86A1%2C transcript variant X2
101762974	1346.93	2865.52	-1.08864	7.21475e-07	1.01639e-05	2197	protein_coding	serine/threonine-protein kinase AtPK2/AtPK19
101781669	800.911	380.21	1.07594	7.22558e-07	1.01728e-05	1524	protein_coding	uncharacterized LOC101781669
101758649	49.1412	195.085	-1.98441	7.25057e-07	1.02015e-05	2142	protein_coding	uncharacterized acetyltransferase At3g50280
101763132	2732.38	7533.35	-1.46306	7.31327e-07	1.02825e-05	2317	protein_coding	probable proline transporter 2
101769659	64.8867	292.822	-2.16962	7.32969e-07	1.02936e-05	3065	protein_coding	subtilisin-like protease SBT1.5
101783538	2073.44	5127.82	-1.3062	7.35904e-07	1.03283e-05	1601	protein_coding	protein TWIN LOV 1%2C transcript variant X4
101777878	222.233	91.6182	1.27813	7.40628e-07	1.03882e-05	2807	protein_coding	pentatricopeptide repeat-containing protein At4g32450%2C mitochondrial
101768049	62.6271	169.641	-1.43686	7.55934e-07	1.05897e-05	1209	protein_coding	uncharacterized LOC101768049
101780077	69.3339	222.944	-1.6851	7.69022e-07	1.07636e-05	3723	protein_coding	L-type lectin-domain containing receptor kinase IV.1
101774216	713.624	1465.92	-1.0388	7.6931e-07	1.07636e-05	2194	protein_coding	protein KINESIN LIGHT CHAIN-RELATED 1
101773813	368.028	166.77	1.14197	7.71321e-07	1.07851e-05	1633	protein_coding	5'-3' exonuclease
101768935	1431.04	685.712	1.06127	7.7354e-07	1.08094e-05	2352	protein_coding	pentatricopeptide repeat-containing protein At4g16390%2C chloroplastic
101758081	522.424	224.93	1.21435	7.82409e-07	1.09222e-05	918	protein_coding	N-terminal acetyltransferase B complex catalytic subunit NAA20
101770799	278.192	103.318	1.43088	7.82581e-07	1.09222e-05	2635	protein_coding	DNA polymerase I%2C transcript variant X5
101756756	181.252	71.8641	1.33355	7.85067e-07	1.09501e-05	1415	protein_coding	protein DECREASED SIZE EXCLUSION LIMIT 1
101754478	11.4025	227.257	-4.3218	7.8658e-07	1.09644e-05	2867	protein_coding	sucrose synthase 7
101783158	8.81072	194.929	-4.46474	8.01574e-07	1.11596e-05	1175	protein_coding	uncharacterized LOC101783158
101774059	12.9365	115.572	-3.14872	8.17976e-07	1.13809e-05	1922	protein_coding	thaumatin-like protein 1b
111255732	109.153	355.113	-1.70141	8.22181e-07	1.14323e-05	1127	pseudogene	-
101784245	1.93875	49.9802	-4.69948	8.2911e-07	1.15216e-05	992	protein_coding	uncharacterized LOC101784245
105913526	405.576	1706.52	-2.07222	8.37188e-07	1.16266e-05	292	lncRNA	uncharacterized LOC105913526
101770646	45.0459	139.968	-1.6315	8.41883e-07	1.16846e-05	2147	protein_coding	protein GRAVITROPIC IN THE LIGHT 1
101781477	3.54935	70.5219	-4.31721	8.51074e-07	1.18049e-05	1568	protein_coding	WRKY transcription factor WRKY28
101755163	450.031	938.393	-1.05896	8.62506e-07	1.19432e-05	1219	protein_coding	uncharacterized LOC101755163
101779582	1036.84	433.032	1.26052	8.63012e-07	1.19432e-05	2675	protein_coding	protein OPAQUE10%2C transcript variant X2
101773668	275.071	81.3239	1.75482	8.63168e-07	1.19432e-05	1267	protein_coding	50S ribosomal protein L15
101780893	34.8915	293.138	-3.07733	8.66817e-07	1.19864e-05	865	protein_coding	CASP-like protein 1U2
101782636	20.4196	102.742	-2.31893	8.70248e-07	1.20264e-05	3487	protein_coding	momilactone A synthase
101781873	77.1844	229.886	-1.57097	8.76655e-07	1.21075e-05	2463	protein_coding	probable serine/threonine-protein kinase PBL11%2C transcript variant X4
101758701	2915.74	7797.48	-1.41902	8.77425e-07	1.21085e-05	2121	protein_coding	pentatricopeptide repeat-containing protein At1g31920
101784248	1114.43	414.869	1.42565	8.77804e-07	1.21085e-05	1604	protein_coding	monooxygenase 2
101764942	59.9945	141.037	-1.23241	8.84619e-07	1.21951e-05	5678	protein_coding	AP2-like ethylene-responsive transcription factor At1g79700%2C transcript variant X1
101756919	21.718	97.7769	-2.17119	8.95544e-07	1.23381e-05	1577	protein_coding	peroxidase 1
101781698	238.656	1516.08	-2.66729	8.9661e-07	1.23452e-05	1942	protein_coding	ELKS/Rab6-interacting/CAST family member 1
101756993	135.397	45.8538	1.56561	9.02357e-07	1.24168e-05	3574	protein_coding	pseudouridylate synthase 7 homolog%2C transcript variant X4
101766310	764.627	304.278	1.33019	9.11862e-07	1.25399e-05	1330	protein_coding	methionine aminopeptidase 1B%2C chloroplastic
101783409	126.071	549.253	-2.12201	9.15191e-07	1.2578e-05	2904	protein_coding	transcription factor EMB1444
101775443	956.352	2038.55	-1.09173	9.21932e-07	1.26629e-05	1274	protein_coding	uncharacterized LOC101775443
101759505	1672.99	5276.8	-1.6576	9.26785e-07	1.27218e-05	3485	pseudogene	-
101760048	872.214	2269.85	-1.37953	9.28609e-07	1.27391e-05	1476	protein_coding	transcription factor MYBS3
101779191	251.192	649.416	-1.36921	9.42921e-07	1.29276e-05	2555	protein_coding	pentatricopeptide repeat-containing protein At4g18520%2C chloroplastic
101772596	5.42758	124.181	-4.51784	9.52367e-07	1.30491e-05	883	protein_coding	uncharacterized LOC101772596%2C transcript variant X2
101764085	7720.99	2269.98	1.76599	9.53996e-07	1.30635e-05	770	protein_coding	cystatin-1
101778667	212.88	71.9579	1.56268	9.54821e-07	1.30668e-05	2858	protein_coding	DNA ligase 1
101764975	405.327	139.267	1.53897	9.62098e-07	1.31584e-05	2171	protein_coding	chaperonin CPN60-like 2%2C mitochondrial
101760198	607.155	2436.22	-2.00407	9.92876e-07	1.35629e-05	1237	protein_coding	traB domain-containing protein
101774314	346.137	926.194	-1.42026	9.96205e-07	1.35938e-05	2711	protein_coding	F-box/LRR-repeat MAX2 homolog
101755298	238.338	84.5754	1.49418	9.96348e-07	1.35938e-05	1944	protein_coding	uncharacterized LOC101755298
101779067	11.7901	321.98	-4.76699	1.00349e-06	1.3683e-05	3003	protein_coding	protein STRUBBELIG-RECEPTOR FAMILY 8
101762936	65.5317	6.91423	3.24681	1.01355e-06	1.37951e-05	1666	protein_coding	two pore potassium channel b
novel.785	1513.77	8904.05	-2.55658	1.01576e-06	1.38168e-05	841	-	-
101782956	1850.73	878.278	1.075	1.02631e-06	1.39519e-05	3567	protein_coding	uncharacterized LOC101782956
101757529	1180.38	4410.84	-1.90186	1.03018e-06	1.3996e-05	3789	protein_coding	probable cellulose synthase A catalytic subunit 1 [UDP-forming]
101786151	167.061	378.056	-1.17919	1.03364e-06	1.40346e-05	2839	protein_coding	kinesin-like protein KIN-14O%2C transcript variant X1
101775268	469.383	153.91	1.60823	1.0344e-06	1.40364e-05	1555	protein_coding	phosphoglycerate kinase%2C cytosolic
101768020	32.0164	437.691	-3.76888	1.03891e-06	1.40891e-05	2549	protein_coding	uncharacterized LOC101768020
101764891	167.64	371.344	-1.14873	1.04721e-06	1.41932e-05	3893	protein_coding	protein NRT1/ PTR FAMILY 8.1
101779265	2311.28	984.668	1.23131	1.05091e-06	1.42347e-05	570	protein_coding	gamma-glutamylcyclotransferase 2-3
101782005	430.633	1275.67	-1.56619	1.05349e-06	1.42611e-05	2979	protein_coding	G-type lectin S-receptor-like serine/threonine-protein kinase At1g34300
101753766	118.215	330.835	-1.48284	1.08924e-06	1.47361e-05	2638	protein_coding	putative receptor-like protein kinase At4g00960%2C transcript variant X1
101764844	247.365	116.31	1.08774	1.10059e-06	1.48807e-05	971	protein_coding	uncharacterized LOC101764844
101770874	387.228	132.941	1.54338	1.10617e-06	1.49383e-05	1107	protein_coding	uncharacterized protein At4g22758
101752997	568.132	1233.55	-1.11807	1.10725e-06	1.49438e-05	3220	protein_coding	exosome complex exonuclease RRP44 homolog A%2C transcript variant X1
101773397	210.177	515.259	-1.29365	1.11058e-06	1.49709e-05	1732	protein_coding	PTI1-like tyrosine-protein kinase 1%2C transcript variant X3
101760092	343.784	100.604	1.77211	1.11757e-06	1.50561e-05	784	protein_coding	HVA22-like protein e
101785732	2553.53	7907.21	-1.63052	1.12144e-06	1.50992e-05	2090	protein_coding	root phototropism protein 2
101771314	44.7725	5.52083	3.01791	1.12384e-06	1.51224e-05	3368	protein_coding	uncharacterized LOC101771314
101781132	1495.6	6747.91	-2.17352	1.12721e-06	1.51588e-05	1634	protein_coding	peptidyl-prolyl cis-trans isomerase%2C chloroplastic
101777326	425.669	1123.05	-1.39863	1.13611e-06	1.52693e-05	1518	protein_coding	transcription factor bHLH128
101779459	144.084	349.289	-1.27723	1.13977e-06	1.53093e-05	1058	protein_coding	glycine-rich protein 5-like
101767589	684.56	227.354	1.58966	1.15359e-06	1.54858e-05	1557	protein_coding	RNA pseudouridine synthase 5
105914063	313.016	102.03	1.61978	1.1592e-06	1.55518e-05	1452	lncRNA	uncharacterized LOC105914063%2C transcript variant X5
101759444	7.64162	103.27	-3.75701	1.16668e-06	1.56428e-05	1252	protein_coding	E3 ubiquitin-protein ligase MARCH5
101767050	354.21	90.8498	1.96038	1.16744e-06	1.56437e-05	1185	protein_coding	uncharacterized LOC101767050
101770112	336.153	1163.55	-1.79105	1.19927e-06	1.60607e-05	1503	protein_coding	G-type lectin S-receptor-like serine/threonine-protein kinase At1g11330
101760668	596.359	215.356	1.46854	1.20355e-06	1.60989e-05	1919	protein_coding	probable GTP-binding protein OBGC2
101759996	39.9097	117.072	-1.55159	1.20689e-06	1.61339e-05	1117	protein_coding	probable gluconokinase
101757654	54.6457	217.13	-1.98896	1.21244e-06	1.61985e-05	1026	protein_coding	uncharacterized LOC101757654
101757113	137.001	317.611	-1.21543	1.23468e-06	1.64761e-05	1376	protein_coding	peroxidase 31
101771610	976.498	3533.87	-1.85562	1.25094e-06	1.66832e-05	970	protein_coding	glycine-rich cell wall structural protein 2
101755098	17.6517	138.981	-2.97279	1.25664e-06	1.67394e-05	2640	protein_coding	cysteine-rich receptor-like protein kinase 15
101778643	420.107	873.61	-1.05583	1.26643e-06	1.68597e-05	1959	protein_coding	uncharacterized LOC101778643
101780722	351.184	147.297	1.25607	1.26835e-06	1.68753e-05	3703	protein_coding	cellulose synthase-like protein H1%2C transcript variant X1
101785321	1712.94	425.001	2.01133	1.27055e-06	1.68946e-05	1458	protein_coding	protein FAF-like%2C chloroplastic
101757030	56.3405	700.488	-3.63448	1.27436e-06	1.69352e-05	1504	protein_coding	expansin-B4
101772491	807.707	2103.56	-1.38094	1.29843e-06	1.7245e-05	2084	protein_coding	protein NUCLEAR FUSION DEFECTIVE 4
101786976	491.287	1656.99	-1.75358	1.31466e-06	1.74354e-05	752	protein_coding	uncharacterized LOC101786976
101765739	543.777	70.3808	2.94724	1.33277e-06	1.76491e-05	1262	protein_coding	transcription factor bHLH35%2C transcript variant X1
101768022	2.74944	83.6195	-4.90411	1.34431e-06	1.77705e-05	1604	protein_coding	uncharacterized LOC101768022
101754004	7.60384	174.821	-4.52208	1.34648e-06	1.77888e-05	1745	protein_coding	serine carboxypeptidase-like 45
106804098	74.0638	4.9457	3.87913	1.35098e-06	1.78285e-05	1269	protein_coding	protein ODORANT1
111257400	208.944	782.18	-1.90298	1.35108e-06	1.78285e-05	476	lncRNA	uncharacterized LOC111257400
101784800	0	48.1862	-8.08757	1.35774e-06	1.7906e-05	6348	protein_coding	ethylene-responsive transcription factor ERF094-like%2C transcript variant X5
101763176	686.302	1862.89	-1.44061	1.36453e-06	1.79745e-05	4252	protein_coding	type I inositol polyphosphate 5-phosphatase 2%2C transcript variant X4
101760781	29.4885	341.513	-3.52512	1.38313e-06	1.82087e-05	921	pseudogene	-
101762516	10.1795	63.7528	-2.62903	1.39691e-06	1.83794e-05	1297	protein_coding	ethylene-responsive transcription factor TINY
novel.10	104.708	32.7261	1.68407	1.39848e-06	1.83893e-05	892	-	-
101773225	104.075	398.687	-1.9352	1.39986e-06	1.83898e-05	1924	protein_coding	protein FAF-like%2C chloroplastic%2C transcript variant X1
101754963	2997.52	6632.03	-1.14577	1.40015e-06	1.83898e-05	1221	protein_coding	heavy metal-associated isoprenylated plant protein 39
101784524	330.278	666.408	-1.01284	1.40509e-06	1.8444e-05	961	protein_coding	signal peptidase complex-like protein DTM1
101766965	1348.83	3101.46	-1.20104	1.40913e-06	1.84862e-05	1603	protein_coding	bifunctional nitrilase/nitrile hydratase NIT4
101771316	302.989	695.527	-1.1999	1.41486e-06	1.85505e-05	915	protein_coding	uncharacterized LOC101771316
101764902	623.668	69.9745	3.15312	1.42003e-06	1.86075e-05	1922	protein_coding	protein DETOXIFICATION 19
101760901	109.764	865.595	-2.97653	1.43969e-06	1.88542e-05	774	protein_coding	flowering-promoting factor 1-like protein 5
101779097	50.8436	126.912	-1.3171	1.44084e-06	1.88583e-05	1821	protein_coding	F-box protein At1g30200
101761380	6.8082	172.286	-4.66704	1.46703e-06	1.91899e-05	2414	protein_coding	leucine-rich repeat extensin-like protein 3
101786220	5.40072	83.0502	-3.91465	1.47427e-06	1.92733e-05	1699	protein_coding	amino acid permease 8
101770368	990.273	476.92	1.0542	1.47903e-06	1.93244e-05	618	protein_coding	uncharacterized LOC101770368
101775575	290.5	127.914	1.18313	1.49285e-06	1.94937e-05	2695	lncRNA	uncharacterized LOC101775575%2C transcript variant X2
101781240	331.631	113.877	1.54342	1.50092e-06	1.95877e-05	1845	protein_coding	DNA repair protein recA homolog 3%2C mitochondrial
101763301	0.282827	58.6616	-7.40965	1.5137e-06	1.97201e-05	1477	protein_coding	probable receptor-like protein kinase At4g10390
101757888	1403.15	204.839	2.77594	1.54048e-06	2.00574e-05	1035	protein_coding	low molecular mass early light-inducible protein HV90%2C chloroplastic-like
101777375	196.943	15.9135	3.62064	1.55411e-06	2.02232e-05	942	protein_coding	zinc finger protein 2
101770914	1.81785	104.929	-5.82175	1.5556e-06	2.02309e-05	1454	protein_coding	vegetative cell wall protein gp1-like
101773676	191.799	458.359	-1.25467	1.55994e-06	2.02756e-05	1074	protein_coding	GATA transcription factor 23
101759853	7782.67	17909.9	-1.2024	1.58837e-06	2.06214e-05	1442	protein_coding	PGR5-like protein 1A%2C chloroplastic
101756104	290.824	111.204	1.38714	1.59986e-06	2.07585e-05	2040	protein_coding	cytochrome c oxidase assembly protein COX15
101763088	17.697	98.9018	-2.47726	1.61177e-06	2.0877e-05	889	protein_coding	dirigent protein 4
101753218	19.2375	287.203	-3.8891	1.62074e-06	2.09811e-05	2688	protein_coding	uncharacterized LOC101753218%2C transcript variant X1
101786045	3960.56	12160.1	-1.61831	1.62594e-06	2.10362e-05	1333	protein_coding	uncharacterized LOC101786045
101765951	97.3876	15.448	2.65651	1.64373e-06	2.12542e-05	1671	protein_coding	cilia- and flagella-associated protein 91
101769301	1347.07	453.832	1.56877	1.65398e-06	2.13746e-05	8944	protein_coding	uncharacterized LOC101769301%2C transcript variant X1
101755077	208.467	505.531	-1.27876	1.66016e-06	2.14421e-05	2015	protein_coding	E3 ubiquitin-protein ligase Os04g0590900
101756021	534.784	1882.5	-1.81529	1.66412e-06	2.14743e-05	2067	protein_coding	1-aminocyclopropane-1-carboxylate synthase
101766693	106.739	729.915	-2.77021	1.66457e-06	2.14743e-05	1918	protein_coding	ACT domain-containing protein ACR6%2C transcript variant X1
101777729	54.9424	7.98868	2.78352	1.6967e-06	2.18638e-05	845	protein_coding	16.6 kDa heat shock protein
101773363	201.516	444.47	-1.13993	1.70531e-06	2.19622e-05	2328	protein_coding	calcium/calmodulin-regulated receptor-like kinase 2%2C transcript variant X1
101762122	2.10068	49.5383	-4.51227	1.71199e-06	2.20356e-05	1495	protein_coding	ervatamin-B
101777519	175.195	44.1675	1.98213	1.74423e-06	2.2425e-05	1780	protein_coding	UDP-glycosyltransferase 89B1
101784606	0	38.6546	-7.76986	1.7469e-06	2.24455e-05	1804	protein_coding	uncharacterized LOC101784606%2C transcript variant X3
101770408	3.83971	83.3643	-4.44133	1.74782e-06	2.24455e-05	1852	protein_coding	cytochrome P450 85A1
101775368	190.179	84.0192	1.17973	1.75279e-06	2.24965e-05	1227	protein_coding	E3 SUMO-protein ligase MMS21%2C transcript variant X1
101760951	116.266	27.9141	2.05168	1.76334e-06	2.26189e-05	2201	protein_coding	protein NRT1/ PTR FAMILY 8.3%2C transcript variant X1
101760222	572.506	68.5307	3.06215	1.76435e-06	2.2619e-05	1146	protein_coding	homeobox-leucine zipper protein HOX17
101755870	11661.6	34172.5	-1.55106	1.77285e-06	2.27151e-05	1671	protein_coding	phosphoenolpyruvate/phosphate translocator 2%2C chloroplastic
101785244	801.889	3652.56	-2.18698	1.78118e-06	2.28088e-05	3343	protein_coding	uncharacterized LOC101785244
101762314	32.8369	112.366	-1.7712	1.81177e-06	2.3176e-05	1162	protein_coding	germin-like protein 1-1
105913540	65.9207	294.527	-2.15992	1.81348e-06	2.31829e-05	1718	protein_coding	probable glucan 1%2C3-beta-glucosidase A
101766516	431.36	1575.66	-1.86798	1.8225e-06	2.3285e-05	3015	protein_coding	uncharacterized LOC101766516
101779820	132.513	347.354	-1.38837	1.83484e-06	2.34294e-05	1753	protein_coding	caffeoylshikimate esterase
101773730	3132.97	7511.82	-1.26159	1.85992e-06	2.37174e-05	2212	protein_coding	putative glycerol-3-phosphate transporter 1
101764024	67.3676	408.369	-2.59605	1.86056e-06	2.37174e-05	1062	protein_coding	uncharacterized LOC101764024
101778170	1355.43	3161.31	-1.22165	1.87642e-06	2.39061e-05	1727	protein_coding	hypersensitive-induced response protein 1%2C transcript variant X1
105913680	5.89935	79.2319	-3.75743	1.88247e-06	2.39696e-05	3591	lncRNA	uncharacterized LOC105913680%2C transcript variant X1
101768132	1.61813	30.7595	-4.26163	1.89036e-06	2.40564e-05	303	protein_coding	auxin-responsive protein SAUR71
101765388	30.7588	153.499	-2.31595	1.90844e-06	2.42633e-05	1380	protein_coding	putative cyclin-dependent kinase F-2
111257247	1.97654	31.9616	-4.0438	1.9096e-06	2.42633e-05	1236	lncRNA	uncharacterized LOC111257247
101756911	0	27.8452	-7.29689	1.92683e-06	2.44653e-05	851	protein_coding	uncharacterized LOC101756911
101753532	1641.36	708.711	1.2114	1.93309e-06	2.45308e-05	1377	protein_coding	ATP-dependent Clp protease proteolytic subunit 3%2C chloroplastic
101763813	6158.37	14871.1	-1.27188	1.94026e-06	2.4608e-05	2133	protein_coding	2%2C3-bisphosphoglycerate-independent phosphoglycerate mutase
101760914	39.8717	123.325	-1.62904	1.94619e-06	2.46693e-05	336	protein_coding	rapid alkalinization factor 23
101764873	0.282827	51.1572	-7.20935	1.95419e-06	2.47568e-05	1363	protein_coding	probable protein kinase At2g41970
101775010	77.4315	241.777	-1.64106	1.95769e-06	2.47866e-05	1158	protein_coding	coiled-coil domain-containing protein 25
101757361	2818.46	8961.63	-1.66885	1.95875e-06	2.47866e-05	2423	protein_coding	uncharacterized protein ycf45
101755035	1445.5	715.279	1.01547	1.96204e-06	2.48143e-05	877	protein_coding	uncharacterized LOC101755035
101753958	6.58812	320.891	-5.58433	1.97268e-06	2.49349e-05	2591	protein_coding	subtilisin-like protease SBT5.6
novel.565	272.744	61.5221	2.15154	1.99234e-06	2.51692e-05	528	-	-
101779298	394.228	871.942	-1.14621	2.03836e-06	2.57361e-05	4074	protein_coding	uncharacterized LOC101779298%2C transcript variant X4
101762573	4.40536	55.0244	-3.63526	2.04251e-06	2.57741e-05	941	protein_coding	uncharacterized LOC101762573
101772813	2837.59	1065.13	1.41336	2.04833e-06	2.5833e-05	2146	protein_coding	uncharacterized LOC101772813
101753742	570.435	1764.17	-1.62854	2.0562e-06	2.59178e-05	1402	protein_coding	ras-related protein RABA3
101766362	229.737	65.3289	1.81236	2.06146e-06	2.5955e-05	1682	protein_coding	probable inactive heme oxygenase 2%2C chloroplastic
101752722	226.051	107.24	1.07711	2.07722e-06	2.61389e-05	901	protein_coding	uncharacterized protein At1g27050
101767188	86.9735	267.732	-1.62717	2.08608e-06	2.62063e-05	1710	protein_coding	serine carboxypeptidase-like 51
101761037	605.867	2019.15	-1.73619	2.09584e-06	2.63143e-05	2227	protein_coding	major facilitator superfamily domain-containing protein 12
101780368	366.356	791.561	-1.11133	2.11121e-06	2.64925e-05	2537	protein_coding	protein O-glucosyltransferase 1%2C transcript variant X1
101758379	282.15	1376.95	-2.28687	2.11311e-06	2.65015e-05	2577	protein_coding	probable inactive receptor kinase At1g48480
101755947	206.982	77.5912	1.41211	2.13061e-06	2.67062e-05	1103	protein_coding	uncharacterized LOC101755947
101782692	116.376	247.047	-1.08702	2.14622e-06	2.68869e-05	1068	protein_coding	uncharacterized LOC101782692
101769202	813.919	319.495	1.34869	2.1485e-06	2.69005e-05	1937	protein_coding	uncharacterized LOC101769202%2C transcript variant X1
101779825	109.715	40.3131	1.44342	2.16834e-06	2.71187e-05	1011	protein_coding	U11/U12 small nuclear ribonucleoprotein 25 kDa protein
101777378	3896.67	13743	-1.81832	2.19807e-06	2.74605e-05	946	protein_coding	protein CURVATURE THYLAKOID 1B%2C chloroplastic%2C transcript variant X2
101763757	247.159	593.487	-1.26401	2.21185e-06	2.76015e-05	614	protein_coding	uncharacterized LOC101763757
101757735	1223.75	498.598	1.29545	2.24171e-06	2.79432e-05	2839	protein_coding	U-box domain-containing protein 4
101770866	239.157	80.112	1.58141	2.24566e-06	2.79769e-05	848	protein_coding	flowering-promoting factor 1-like protein 2
101764173	2759.19	1032.19	1.41871	2.26134e-06	2.8142e-05	4649	protein_coding	cation/calcium exchanger 1
101768607	6022.08	12133.2	-1.01066	2.26141e-06	2.8142e-05	950	protein_coding	uncharacterized LOC101768607
101769011	11.1489	82.9657	-2.88167	2.28673e-06	2.84099e-05	2340	protein_coding	pentatricopeptide repeat-containing protein At3g46790%2C chloroplastic%2C transcript variant X2
101768604	7.76252	61.869	-2.99948	2.28976e-06	2.84212e-05	2959	pseudogene	-
101785933	130.545	10.5821	3.61213	2.29016e-06	2.84212e-05	1627	pseudogene	-
101783837	432.78	106.724	2.01711	2.29658e-06	2.84852e-05	3423	protein_coding	CRM-domain containing factor CFM3%2C chloroplastic/mitochondrial
101774695	60.5131	963.99	-3.98955	2.34171e-06	2.9013e-05	1316	protein_coding	expansin-A4
101778724	19.0701	122.275	-2.68103	2.38655e-06	2.95522e-05	1813	protein_coding	indole-2-monooxygenase
101779086	25.0258	117.416	-2.22606	2.423e-06	2.99706e-05	6358	protein_coding	transcription factor bHLH76
101783982	138.241	16.2353	3.09045	2.47281e-06	3.05587e-05	1344	protein_coding	flavonol sulfotransferase-like
101776667	762.254	322.935	1.23874	2.47464e-06	3.0559e-05	1128	protein_coding	methyltransferase-like protein 13
101773093	51.8412	159.563	-1.62513	2.49278e-06	3.07662e-05	1233	protein_coding	uncharacterized LOC101773093%2C transcript variant X1
novel.200	428.995	186.125	1.20532	2.50532e-06	3.0904e-05	611	-	-
101778457	2.05964	77.2226	-5.27193	2.51729e-06	3.10346e-05	966	protein_coding	CASP-like protein 1D1
101761293	148.256	62.4771	1.24649	2.53042e-06	3.11795e-05	3861	protein_coding	DNA mismatch repair protein MSH1%2C mitochondrial
101776271	4824.27	1693.23	1.51035	2.53387e-06	3.12049e-05	1049	protein_coding	60S ribosomal protein L10a
101768226	336.583	1043.74	-1.63125	2.54258e-06	3.1295e-05	1161	protein_coding	strigolactone esterase D14
101758130	244.23	101.669	1.26131	2.56677e-06	3.15695e-05	486	protein_coding	eukaryotic translation initiation factor 3 subunit D
novel.195	139.351	18.5158	2.91453	2.56769e-06	3.15695e-05	1156	-	-
101780476	1029.28	2903.66	-1.49574	2.59808e-06	3.19083e-05	3458	protein_coding	phototropin-1A%2C transcript variant X2
101771814	4575.04	2018.28	1.18066	2.65838e-06	3.25431e-05	2238	protein_coding	protein NRT1/ PTR FAMILY 8.3
101771447	154.266	863.164	-2.48198	2.67529e-06	3.27138e-05	1261	protein_coding	uncharacterized LOC101771447
101779615	955.802	385.853	1.30776	2.69082e-06	3.28858e-05	1428	protein_coding	NADH-cytochrome b5 reductase-like protein
101764924	1372.93	680.269	1.01374	2.69655e-06	3.2938e-05	1353	protein_coding	28 kDa ribonucleoprotein%2C chloroplastic
105913460	48.1787	239.212	-2.30582	2.70362e-06	3.30065e-05	5155	protein_coding	probable LRR receptor-like serine/threonine-protein kinase At3g47570%2C transcript variant X3
101767876	26.13	501.173	-4.25952	2.74824e-06	3.3533e-05	2218	protein_coding	fasciclin-like arabinogalactan protein 8
101778698	3822.51	9023.07	-1.23905	2.75087e-06	3.35469e-05	987	protein_coding	uncharacterized protein YtoI
101778356	146.637	661.713	-2.17427	2.77122e-06	3.37402e-05	1175	protein_coding	uncharacterized LOC101778356
101786289	11.6692	131.483	-3.48449	2.7729e-06	3.37425e-05	1903	protein_coding	leucine-rich repeat extensin-like protein 4
101759217	27.7492	178.423	-2.68376	2.80754e-06	3.41455e-05	1464	protein_coding	probable receptor-like protein kinase At5g20050
101774325	2102.63	382.331	2.45926	2.86621e-06	3.47816e-05	1075	protein_coding	early nodulin-like protein 2
101763151	135.566	41.1733	1.71635	2.86757e-06	3.47816e-05	1490	protein_coding	replication protein A 32 kDa subunit B-like
101763056	104.525	20.5394	2.35235	2.87567e-06	3.48611e-05	1379	protein_coding	serpin-Z1-like
101769557	152093	45362.3	1.74538	2.87923e-06	3.48854e-05	751	protein_coding	non-specific lipid-transfer protein
101763341	10.0101	68.1961	-2.76019	2.88941e-06	3.4957e-05	858	protein_coding	cysteine-rich receptor-like protein kinase 6
101783544	8355.68	24024.1	-1.52362	2.88998e-06	3.4957e-05	4433	protein_coding	protein RETICULATA-RELATED 5%2C chloroplastic
101773825	508.625	235.308	1.1112	2.89135e-06	3.4957e-05	1825	protein_coding	la protein 1
101757118	1902.71	488.92	1.96016	2.96914e-06	3.58398e-05	1513	protein_coding	beta-carotene hydroxylase 2%2C chloroplastic
101770488	313.281	633.246	-1.01419	3.00754e-06	3.62645e-05	1025	protein_coding	F-box protein SKIP5
101782544	1180.13	378.306	1.64065	3.02475e-06	3.64525e-05	1625	protein_coding	bidirectional sugar transporter SWEET16
101754654	3862.67	1696.67	1.18661	3.02648e-06	3.64538e-05	1434	protein_coding	probable aldo-keto reductase 2
101775776	183.01	922.036	-2.33089	3.04924e-06	3.67083e-05	1129	protein_coding	uncharacterized LOC101775776
101768536	508.326	1059.69	-1.06057	3.06481e-06	3.6876e-05	2107	protein_coding	uncharacterized LOC101768536
101781289	7.22285	42.2587	-2.53486	3.07828e-06	3.70183e-05	1506	protein_coding	purine permease 3
101756809	101.997	226.066	-1.14656	3.0892e-06	3.71298e-05	1041	protein_coding	proteasome subunit beta type-1
101775486	3088.38	1260.57	1.29298	3.09959e-06	3.72347e-05	1870	protein_coding	ethanolamine-phosphate cytidylyltransferase
101774796	35.1397	0	7.5262	3.11632e-06	3.74158e-05	870	protein_coding	auxin-responsive protein SAUR41
101763621	414.233	931.591	-1.16912	3.13627e-06	3.76352e-05	4581	protein_coding	putative disease resistance protein RGA3%2C transcript variant X1
101785619	2448.12	1181.17	1.05173	3.15146e-06	3.77772e-05	2918	protein_coding	CSC1-like protein At3g21620
101754757	1621.05	479.391	1.75773	3.16206e-06	3.78841e-05	2039	protein_coding	3-ketoacyl-CoA synthase 11
101760891	182.407	61.8942	1.55786	3.17156e-06	3.79777e-05	1620	protein_coding	zinc finger MYND domain-containing protein 15
101785694	144.206	340.164	-1.23612	3.20033e-06	3.82815e-05	2387	protein_coding	nitrate regulatory gene2 protein
101782765	103.3	500.475	-2.27516	3.20456e-06	3.83118e-05	5746	pseudogene	-
101785325	10.947	139.941	-3.69305	3.21422e-06	3.83865e-05	2474	protein_coding	wall-associated receptor kinase 2-like
101757688	910.369	427.273	1.09117	3.22294e-06	3.84702e-05	1693	protein_coding	choline/ethanolaminephosphotransferase 1
101786428	8.81397	176.963	-4.31692	3.24161e-06	3.86726e-05	2055	protein_coding	probable membrane-associated kinase regulator 1
101759763	80.5492	11.6796	2.7837	3.27224e-06	3.89967e-05	2397	protein_coding	uncharacterized LOC101759763
105914860	176.152	451.758	-1.35705	3.3296e-06	3.96537e-05	2366	protein_coding	glutathione S-transferase TCHQD%2C transcript variant X2
101784721	882.325	280.333	1.65349	3.3309e-06	3.96537e-05	991	protein_coding	protein PAM68%2C chloroplastic
101786416	880.705	2593.19	-1.55785	3.42342e-06	4.07121e-05	3891	protein_coding	FT-interacting protein 1
101773118	28574.5	70618.1	-1.3053	3.45825e-06	4.11046e-05	1792	protein_coding	magnesium-protoporphyrin IX monomethyl ester [oxidative] cyclase%2C chloroplastic
101768994	35940.3	114155	-1.66732	3.51096e-06	4.16871e-05	1091	protein_coding	chlorophyll a-b binding protein P4%2C chloroplastic
101785236	296.075	64.7395	2.1894	3.53549e-06	4.19563e-05	3041	protein_coding	acylamino-acid-releasing enzyme 2%2C transcript variant X1
101760166	691.643	332.595	1.05539	3.57978e-06	4.24371e-05	8645	protein_coding	small subunit processome component 20 homolog
101753336	190.644	90.4071	1.07679	3.64908e-06	4.32358e-05	1160	protein_coding	PHD finger protein ALFIN-LIKE 9
101757830	9.21342	410.481	-5.46743	3.65229e-06	4.32511e-05	1092	protein_coding	gibberellin-regulated protein 6-like%2C transcript variant X2
101757715	112.994	229.879	-1.02792	3.68206e-06	4.35362e-05	2170	protein_coding	E3 ubiquitin-protein ligase At1g12760
101757607	175.01	76.0454	1.19927	3.72068e-06	4.39685e-05	768	protein_coding	uncharacterized LOC101757607
101779910	700.764	241.455	1.53631	3.75394e-06	4.42685e-05	2751	protein_coding	pentatricopeptide repeat-containing protein OTP51%2C chloroplastic
101758678	1887.11	4474.24	-1.24531	3.78271e-06	4.45845e-05	814	protein_coding	thiosulfate sulfurtransferase 18
101761952	254.574	80.7058	1.6558	3.82768e-06	4.50909e-05	2004	protein_coding	F-box protein At5g50450-like
101770151	326.955	74.9113	2.12292	3.83156e-06	4.50955e-05	1576	protein_coding	4-hydroxy-tetrahydrodipicolinate synthase 2%2C chloroplastic
101782229	40.0889	173.376	-2.10563	3.83208e-06	4.50955e-05	1048	protein_coding	protein LURP-one-related 5
101757493	54.8315	8.67044	2.66418	3.84722e-06	4.525e-05	962	pseudogene	-
101780562	272.915	1134.53	-2.05438	3.86566e-06	4.53957e-05	1925	protein_coding	probable cation transporter HKT6
101772225	1133.68	477.163	1.24915	3.88215e-06	4.55419e-05	3318	protein_coding	protein ZINC INDUCED FACILITATOR-LIKE 1%2C transcript variant X1
101780923	117.486	439.309	-1.90523	3.89938e-06	4.57203e-05	657	protein_coding	uncharacterized LOC101780923
101783442	4285.03	10217.3	-1.25356	3.94601e-06	4.62189e-05	1369	protein_coding	protein THYLAKOID FORMATION1%2C chloroplastic
101754778	37.755	191.944	-2.34402	3.96699e-06	4.63922e-05	998	protein_coding	uncharacterized LOC101754778
101783693	293.844	598.386	-1.02396	3.99792e-06	4.67166e-05	1558	protein_coding	uncharacterized LOC101783693
101774747	32.3015	1.7632	4.21852	3.99889e-06	4.67166e-05	1452	protein_coding	heat stress transcription factor A-6a
101784067	779.97	340.966	1.1933	4.01198e-06	4.68453e-05	951	protein_coding	uncharacterized LOC101784067
111258037	31.3212	171.272	-2.45041	4.0268e-06	4.6994e-05	3124	protein_coding	G-type lectin S-receptor-like serine/threonine-protein kinase B120%2C transcript variant X3
101759319	1686.37	4953.3	-1.55431	4.03833e-06	4.71041e-05	3537	protein_coding	probable sucrose-phosphate synthase 3%2C transcript variant X2
101784702	222.002	477.972	-1.1055	4.15456e-06	4.83347e-05	1430	protein_coding	probable cytokinin riboside 5'-monophosphate phosphoribohydrolase LOGL10
106804238	1298.64	4167.84	-1.68212	4.16e-06	4.83729e-05	1204	protein_coding	protein STAY-GREEN LIKE%2C chloroplastic
101782190	2818	487.374	2.53185	4.18481e-06	4.86363e-05	1411	protein_coding	probable cinnamyl alcohol dehydrogenase 5
101757627	63.9648	223.595	-1.80888	4.19856e-06	4.87709e-05	2296	protein_coding	hexuronate transporter%2C transcript variant X1
101777098	588.695	275.954	1.09161	4.23031e-06	4.90949e-05	848	protein_coding	protein PLASTID REDOX INSENSITIVE 2
101766083	5499.33	2585.77	1.0887	4.23453e-06	4.91002e-05	1630	protein_coding	cinnamoyl-CoA reductase-like SNL6
101765449	3550.71	11034.2	-1.63577	4.23564e-06	4.91002e-05	1436	protein_coding	uncharacterized LOC101765449
101764300	217.056	32.7153	2.72498	4.24623e-06	4.91977e-05	825	lncRNA	uncharacterized LOC101764300
101774865	2222.78	4655.97	-1.06648	4.27448e-06	4.94995e-05	2241	protein_coding	probable protein phosphatase 2C BIPP2C1
106804244	228.378	98.4507	1.21463	4.31664e-06	4.99364e-05	780	protein_coding	uncharacterized protein At4g29660
101783533	136.571	409.924	-1.58616	4.32989e-06	5.00639e-05	1881	protein_coding	amidase 1%2C transcript variant X1
101784647	19.9241	250.241	-3.64034	4.34947e-06	5.02645e-05	1561	protein_coding	GDSL esterase/lipase EXL3
101768793	150.639	49.6135	1.59806	4.42954e-06	5.11373e-05	2421	protein_coding	transmembrane protein 209
101782628	149.028	45.535	1.70491	4.43451e-06	5.11685e-05	1297	protein_coding	uncharacterized LOC101782628
101774516	7.40426	73.1805	-3.30715	4.46103e-06	5.14481e-05	1876	protein_coding	patatin-like protein 2
101775050	92.4374	268.221	-1.53492	4.51918e-06	5.2092e-05	1694	protein_coding	NDR1/HIN1-like protein 10
101752918	10.6286	108.779	-3.3492	4.53434e-06	5.22401e-05	1487	protein_coding	probable xyloglucan endotransglucosylase/hydrolase protein 28
101763944	16.9997	86.8652	-2.35431	4.54495e-06	5.23087e-05	1590	protein_coding	phospholipase A1-II 2
101777440	41133.9	98572.2	-1.26085	4.55122e-06	5.23541e-05	1153	protein_coding	oxygen-evolving enhancer protein 2%2C chloroplastic
101759283	124.594	431.808	-1.79115	4.59342e-06	5.28125e-05	719	protein_coding	uncharacterized LOC101759283
101774397	129.285	50.6132	1.35035	4.59648e-06	5.28208e-05	3932	protein_coding	putative disease resistance protein At3g14460
101752515	71.3389	852.346	-3.57567	4.60943e-06	5.29426e-05	5106	protein_coding	uncharacterized LOC101752515
101772993	6938.44	16491.2	-1.24896	4.61928e-06	5.30287e-05	2108	protein_coding	chlorophyllide a oxygenase%2C chloroplastic
101763108	194.371	47.3252	2.03788	4.71489e-06	5.40986e-05	1903	protein_coding	pyruvate dehydrogenase E1 component subunit alpha-2%2C mitochondrial
101759135	37.7505	194.559	-2.36225	4.77401e-06	5.47212e-05	1611	protein_coding	transcription factor PCF3
101758245	11.7944	136.588	-3.53433	4.80012e-06	5.49925e-05	893	protein_coding	small heat shock protein%2C chloroplastic
101759324	824.011	333.076	1.3063	4.82471e-06	5.52462e-05	2294	protein_coding	polyol transporter 5%2C transcript variant X2
101764459	0.603442	37.7279	-5.89905	4.84084e-06	5.54026e-05	1766	protein_coding	anthocyanidin 3-O-glucoside 6''-O-acyltransferase
novel.548	46.0185	176.006	-1.93081	4.84917e-06	5.54698e-05	3516	-	PF04770:ZF-HD protein dimerisation region
111255761	407.347	150.618	1.43721	4.91106e-06	5.61118e-05	951	lncRNA	uncharacterized LOC111255761
105914685	2.67061	40.2889	-3.94829	4.99009e-06	5.69371e-05	3920	lncRNA	uncharacterized LOC105914685%2C transcript variant X1
101760067	525.015	1898.64	-1.85374	5.00633e-06	5.70935e-05	2927	protein_coding	probable galactinol--sucrose galactosyltransferase 2
101768389	2104.8	4.78424	8.77239	5.03617e-06	5.73466e-05	1147	protein_coding	late embryogenesis abundant protein 31
101778679	307.7	741.436	-1.26897	5.0911e-06	5.79135e-05	1076	protein_coding	probable cytokinin riboside 5'-monophosphate phosphoribohydrolase LOGL1
101781151	1324.29	649.374	1.0281	5.21725e-06	5.92587e-05	1214	protein_coding	copper chaperone for superoxide dismutase%2C chloroplastic
101762807	272.386	588.986	-1.11218	5.23736e-06	5.94572e-05	1254	protein_coding	vacuolar protein sorting-associated protein 2 homolog 1
101772415	2508.85	877.734	1.51477	5.25255e-06	5.95995e-05	914	protein_coding	40S ribosomal protein S7
101755397	1959.44	808.888	1.27658	5.27029e-06	5.97707e-05	856	protein_coding	uncharacterized LOC101755397%2C transcript variant X2
101777290	58.2483	313.543	-2.428	5.28457e-06	5.99025e-05	1066	protein_coding	heavy metal-associated isoprenylated plant protein 28
101775200	7.4915	112.16	-3.92545	5.30735e-06	6.01183e-05	722	protein_coding	uncharacterized LOC101775200
101760714	401.127	170.647	1.23206	5.30895e-06	6.01183e-05	2429	protein_coding	uncharacterized RNA methyltransferase BH0687
101781203	561.53	153.402	1.87042	5.31727e-06	6.01822e-05	1420	protein_coding	DIBOA-glucoside dioxygenase BX6
101754335	366.175	168.229	1.11942	5.34453e-06	6.04603e-05	1752	protein_coding	2-dehydro-3-deoxygluconokinase
101783508	14.4727	71.8004	-2.31137	5.40614e-06	6.10959e-05	1993	protein_coding	NAC domain-containing protein 71-like
101783166	195.178	699.813	-1.8401	5.42894e-06	6.13227e-05	1385	protein_coding	ethylene-responsive transcription factor 2
101755414	893.301	227.418	1.97375	5.44877e-06	6.15159e-05	890	protein_coding	uncharacterized LOC101755414
101771320	7509.33	3659.83	1.03693	5.46389e-06	6.16557e-05	2830	protein_coding	chloride channel protein CLC-a
101786299	22.5743	100.979	-2.15997	5.47976e-06	6.18038e-05	2710	protein_coding	probable serine/threonine-protein kinase PBL22
101767615	213.485	495.781	-1.2162	5.50643e-06	6.20735e-05	2988	protein_coding	disease resistance protein RPM1
101786200	2465.18	960.867	1.35966	5.51135e-06	6.2086e-05	4375	protein_coding	kinase-interacting family protein%2C transcript variant X3
101777575	266.381	128.115	1.05518	5.51305e-06	6.2086e-05	1576	protein_coding	dual-specificity RNA methyltransferase RlmN
101767568	64.4677	172.409	-1.42019	5.61276e-06	6.31772e-05	2112	protein_coding	protein IQ-DOMAIN 1%2C transcript variant X1
101763547	45.0987	130.942	-1.53333	5.62198e-06	6.32493e-05	2535	protein_coding	RNA-binding protein 24-B
101763360	332.467	952.692	-1.5196	5.64397e-06	6.34651e-05	1868	protein_coding	cation/H(+) antiporter 20
101778153	245.926	47.5131	2.37452	5.7043e-06	6.41115e-05	704	lncRNA	uncharacterized LOC101778153
101774229	3008.66	7649.9	-1.34616	5.76354e-06	6.47127e-05	1442	protein_coding	zinc finger protein CONSTANS-LIKE 3
101757267	335.555	116.727	1.52482	5.76957e-06	6.47481e-05	1864	protein_coding	cytochrome P450 76M5
101756722	1.56529	121.43	-6.26466	5.82302e-06	6.53153e-05	2288	protein_coding	ankyrin repeat-containing protein At5g02620%2C transcript variant X1
101762677	486.896	216.611	1.16657	5.83333e-06	6.53983e-05	743	protein_coding	huntingtin-interacting protein K
101760406	488.981	1206.25	-1.30291	5.92947e-06	6.63771e-05	1948	protein_coding	mitogen-activated protein kinase 5%2C transcript variant X1
novel.35	181.126	48.1103	1.91661	5.96163e-06	6.67039e-05	1684	-	PF12937:F-box-like
101759220	156.706	752.19	-2.26314	5.98589e-06	6.69421e-05	2318	protein_coding	protein trichome birefringence-like 28
101770479	1739.86	695.122	1.32402	5.99612e-06	6.69899e-05	3957	protein_coding	probable LRR receptor-like serine/threonine-protein kinase At1g07650%2C transcript variant X2
101756991	122.744	21.0826	2.54111	6.10068e-06	6.80905e-05	2492	protein_coding	uncharacterized LOC101756991
101766737	1842.94	4423.09	-1.26294	6.11263e-06	6.81901e-05	2335	protein_coding	ACT domain-containing protein ACR9
101770182	317.048	725.001	-1.19296	6.24877e-06	6.96743e-05	1839	protein_coding	uncharacterized LOC101770182
101765799	23.916	171.911	-2.84136	6.29214e-06	7.00884e-05	2335	protein_coding	monocopper oxidase-like protein SKU5
101780538	269.48	127.168	1.08524	6.30596e-06	7.02076e-05	931	protein_coding	phosphatidylinositol N-acetylglucosaminyltransferase subunit P
101767934	371.196	166.04	1.15883	6.31961e-06	7.03248e-05	3687	protein_coding	importin-9
101775749	962.119	255.026	1.91464	6.42598e-06	7.14026e-05	1898	protein_coding	xylose isomerase
101785669	262.867	647.952	-1.30071	6.50701e-06	7.22673e-05	1047	protein_coding	protein REVERSION-TO-ETHYLENE SENSITIVITY1
101754825	470.425	137.039	1.77733	6.51696e-06	7.23421e-05	841	protein_coding	elongation factor P
101754730	153.321	66.3832	1.20449	6.52691e-06	7.24168e-05	1355	protein_coding	probable mitochondrial import inner membrane translocase subunit TIM21%2C transcript variant X2
101775877	360.201	33.2316	3.43345	6.5454e-06	7.25862e-05	1315	protein_coding	ribosome biogenesis protein ERB1%2C transcript variant X1
101768136	178.495	700.636	-1.97307	6.55419e-06	7.26479e-05	1575	protein_coding	F-box protein PP2-A13
101759302	27.923	1.71934	4.01846	6.62042e-06	7.32738e-05	989	protein_coding	oleosin Zm-II
101777485	28.0333	191.172	-2.7593	6.76495e-06	7.47998e-05	1387	protein_coding	ethylene-responsive transcription factor 2
101774125	321.745	967.99	-1.58852	6.7697e-06	7.48156e-05	2965	protein_coding	zinc finger CCCH domain-containing protein 24
101776373	680.764	274.149	1.31115	6.79093e-06	7.49767e-05	1552	protein_coding	cinnamoyl-CoA reductase-like SNL6
105914819	59.1386	12.9573	2.18433	6.90343e-06	7.61068e-05	1082	lncRNA	uncharacterized LOC105914819%2C transcript variant X1
101768766	306.549	709.67	-1.21143	6.95716e-06	7.66616e-05	1970	protein_coding	uncharacterized LOC101768766
101779281	191.649	61.3467	1.643	7.01227e-06	7.7231e-05	1953	protein_coding	U3 small nucleolar ribonucleoprotein protein MPP10
101776577	483.116	1498.49	-1.63266	7.0181e-06	7.72575e-05	2565	protein_coding	uncharacterized LOC101776577
101783922	1466.29	4015.27	-1.45324	7.05779e-06	7.76074e-05	1285	protein_coding	uncharacterized LOC101783922%2C transcript variant X3
101769408	571.419	181.465	1.65493	7.08844e-06	7.78794e-05	1137	protein_coding	NADPH-dependent aldehyde reductase-like protein%2C chloroplastic
101762198	0	71.5195	-8.65655	7.14955e-06	7.85126e-05	1541	protein_coding	GDSL esterase/lipase At5g45910
101753745	1250.74	3814.4	-1.60886	7.31294e-06	8.01894e-05	1704	protein_coding	tubulin alpha-3 chain
101779707	1030.63	2306.58	-1.16255	7.36199e-06	8.0688e-05	2220	protein_coding	non-specific phospholipase C1
101784575	47791.5	117922	-1.30301	7.38942e-06	8.09492e-05	1164	protein_coding	chlorophyll a-b binding protein 1B-21%2C chloroplastic
101759350	272.265	117.766	1.20675	7.43625e-06	8.14226e-05	953	protein_coding	uncharacterized LOC101759350
101760451	541.23	261.609	1.04745	7.53595e-06	8.23941e-05	3056	protein_coding	squamous cell carcinoma antigen recognized by T-cells 3
101762867	943.698	324.58	1.53993	7.59459e-06	8.29949e-05	1110	protein_coding	monothiol glutaredoxin-S2
101770608	2475.53	986.686	1.32703	7.65249e-06	8.34934e-05	1365	protein_coding	RNA-binding protein CP33%2C chloroplastic
101759412	2090.49	4433.3	-1.08455	7.65505e-06	8.34934e-05	1933	protein_coding	cyclic dof factor 3
101774104	8.83773	59.9744	-2.77555	7.68356e-06	8.37638e-05	1022	protein_coding	ganglioside-induced differentiation-associated protein 2%2C transcript variant X2
101786389	311.945	46.8765	2.7308	7.70836e-06	8.39935e-05	1355	protein_coding	uncharacterized LOC101786389
101764711	2.05536	54.2562	-4.66759	7.73233e-06	8.4214e-05	798	protein_coding	thaumatin-like pathogenesis-related protein 1
101763424	266.861	564.532	-1.08094	7.74153e-06	8.42543e-05	748	protein_coding	histone H2B.5
101779147	122.55	444.512	-1.86011	7.77238e-06	8.45275e-05	1862	protein_coding	putative glucose-6-phosphate 1-epimerase%2C transcript variant X1
101781540	329.356	705.433	-1.09689	7.802e-06	8.48086e-05	3641	protein_coding	putative disease resistance RPP13-like protein 3
101776108	2091.53	4236.81	-1.01842	7.84788e-06	8.52251e-05	2737	protein_coding	two pore calcium channel protein 1
101774842	1323.34	3346.98	-1.33869	7.88204e-06	8.55547e-05	1164	protein_coding	uncharacterized LOC101774842
101769025	342.455	703.202	-1.03787	7.89479e-06	8.56518e-05	3814	protein_coding	receptor-like protein kinase HERK 1
101784296	2204.39	6222.39	-1.49713	7.95522e-06	8.62659e-05	4215	protein_coding	probable cellulose synthase A catalytic subunit 5 [UDP-forming]
111256442	10.5875	50.4108	-2.25248	7.9709e-06	8.63943e-05	977	lncRNA	uncharacterized LOC111256442
101752840	123.585	387.817	-1.65317	8.06371e-06	8.73581e-05	1385	protein_coding	thiamine thiazole synthase 2%2C chloroplastic
101783970	4161.45	1325.51	1.6503	8.09293e-06	8.76325e-05	1615	protein_coding	polyadenylate-binding protein RBP47
111257866	193.987	75.0159	1.37297	8.0992e-06	8.76583e-05	1241	lncRNA	uncharacterized LOC111257866
101783917	438.845	214.764	1.0292	8.17694e-06	8.84571e-05	855	protein_coding	probable LRR receptor-like serine/threonine-protein kinase At3g47570
101783947	113.805	16.351	2.80149	8.18194e-06	8.84687e-05	420	protein_coding	formin-like protein 16
101754135	173.282	67.2485	1.36235	8.25006e-06	8.91376e-05	1643	protein_coding	uncharacterized LOC101754135%2C transcript variant X4
101777876	61.6697	162.925	-1.40182	8.25172e-06	8.91376e-05	1629	protein_coding	serine/threonine-protein phosphatase PP1
101783985	65.2301	170.345	-1.38571	8.34844e-06	9.00959e-05	1512	protein_coding	caffeoylshikimate esterase
101757772	38.2354	214.231	-2.48767	8.38246e-06	9.04197e-05	1054	protein_coding	probable calcium-binding protein CML17
101777463	0.603442	34.1254	-5.75358	8.39756e-06	9.05392e-05	655	protein_coding	uncharacterized LOC101777463
101783361	2990.17	6211.13	-1.0545	8.46223e-06	9.11928e-05	5537	protein_coding	putative 1-phosphatidylinositol-3-phosphate 5-kinase FAB1C
101752934	14.6087	131.79	-3.1781	8.52369e-06	9.18111e-05	1104	protein_coding	probable calcium-binding protein CML36
101758360	5736.26	11720.2	-1.03077	8.57578e-06	9.2328e-05	2101	protein_coding	serine hydroxymethyltransferase%2C mitochondrial%2C transcript variant X2
101782785	551.275	1264.15	-1.19725	8.69405e-06	9.3512e-05	2274	protein_coding	phosphoinositide phospholipase C 2
101760674	42.9161	134.676	-1.65147	8.71669e-06	9.37107e-05	1362	protein_coding	ACD11 homolog protein
101783274	2.05536	50.5589	-4.56206	8.75016e-06	9.40256e-05	2256	protein_coding	inactive TPR repeat-containing thioredoxin TTL3
101784438	270.621	73.7457	1.8733	8.80476e-06	9.45671e-05	1118	protein_coding	uncharacterized LOC101784438
101752465	49.5991	140.262	-1.49702	8.87235e-06	9.52477e-05	1886	protein_coding	probable WRKY transcription factor 27
101756045	3.75233	672.302	-7.46748	8.92706e-06	9.57893e-05	777	protein_coding	dirigent protein 21
101770565	252.716	99.3006	1.34555	8.9481e-06	9.59693e-05	2636	protein_coding	beta-glucosidase BoGH3B
101767545	52.8205	5.44709	3.27116	9.14351e-06	9.79874e-05	751	protein_coding	uncharacterized LOC101767545
101754097	195.811	70.3682	1.4727	9.14497e-06	9.79874e-05	823	protein_coding	uncharacterized LOC101754097
101775056	406.934	1041.7	-1.35523	9.26971e-06	9.92768e-05	954	protein_coding	uncharacterized LOC101775056
101786993	263.036	959.346	-1.86618	9.30143e-06	9.95691e-05	2265	protein_coding	uncharacterized LOC101786993%2C transcript variant X2
101761422	702.24	261.347	1.42629	9.33676e-06	9.9893e-05	739	protein_coding	wiskott-Aldrich syndrome protein homolog
101755025	214.12	69.5968	1.61802	9.34056e-06	9.9893e-05	1113	protein_coding	enoyl-CoA delta isomerase 2%2C peroxisomal
101763950	719.015	1584.4	-1.13904	9.36236e-06	0.000100079	1736	protein_coding	lycopene beta cyclase%2C chloroplastic
101781407	1966.43	175.443	3.487	9.44011e-06	0.000100862	1868	protein_coding	uncharacterized LOC101781407
101757742	30.8929	238.564	-2.94359	9.4846e-06	0.00010123	1130	protein_coding	expansin-B11
101787004	17.0366	196.74	-3.52458	9.48811e-06	0.00010123	2687	protein_coding	neutral ceramidase
101779206	250.461	678.841	-1.43715	9.49806e-06	0.000101289	1033	protein_coding	formyltetrahydrofolate deformylase 1%2C mitochondrial
101773724	62.2205	16.1069	1.94586	9.54769e-06	0.00010177	1848	protein_coding	protein disulfide isomerase-like 1-2
101782143	28.4897	203.501	-2.83985	9.57472e-06	0.00010201	1165	protein_coding	uncharacterized LOC101782143
101782379	2249.47	4827.05	-1.10136	9.67124e-06	0.000102989	2673	protein_coding	mitogen-activated protein kinase 14%2C transcript variant X1
101754781	15000.5	41315	-1.46164	9.85154e-06	0.00010476	1804	protein_coding	aspartate aminotransferase%2C chloroplastic
101781112	5.29163	46.7691	-3.12881	9.92414e-06	0.000105483	1454	protein_coding	basic 7S globulin 2
101769619	946.615	423.505	1.1594	9.94694e-06	0.000105625	1578	protein_coding	PIN2/TERF1-interacting telomerase inhibitor 1
101780940	665.677	2217.93	-1.73628	9.98881e-06	0.00010602	1152	protein_coding	uncharacterized LOC101780940
novel.53	35.378	0.725621	5.66651	1.00109e-05	0.000106204	924	-	-
101766342	53.1381	282.264	-2.41608	1.00287e-05	0.000106343	802	protein_coding	putative glutaredoxin-C14
101784884	75.9263	233.457	-1.62141	1.00908e-05	0.000106901	2244	protein_coding	probable receptor-like protein kinase At1g80640%2C transcript variant X1
101772123	213.048	723.143	-1.76167	1.03433e-05	0.000109472	1944	protein_coding	uncharacterized LOC101772123
101765384	88.6516	317.965	-1.84086	1.04064e-05	0.000110047	3753	protein_coding	probable LRR receptor-like serine/threonine-protein kinase At3g47570%2C transcript variant X2
101755659	51.0377	370.917	-2.86349	1.04073e-05	0.000110047	2000	protein_coding	uncharacterized LOC101755659
101758595	40.7494	174.179	-2.09112	1.05639e-05	0.000111649	1305	protein_coding	uncharacterized protein At1g76070
101762431	223.012	98.2442	1.18027	1.07851e-05	0.000113774	2331	lncRNA	uncharacterized LOC101762431
101756912	5.16748	89.7403	-4.12355	1.08641e-05	0.000114554	939	protein_coding	reticulon-like protein B9
105914272	716.497	2071.41	-1.53199	1.08854e-05	0.000114724	4079	protein_coding	LRR receptor-like serine/threonine-protein kinase EFR%2C transcript variant X7
101782398	635.817	307.546	1.04719	1.10943e-05	0.000116817	2500	protein_coding	YTH domain-containing family protein 2
101753598	89.2891	400.502	-2.16432	1.11268e-05	0.000117104	997	protein_coding	NDR1/HIN1-like protein 10
101755932	1255.44	20.8004	5.91487	1.13136e-05	0.000119015	3084	protein_coding	probable linoleate 9S-lipoxygenase 4
101770667	91.4981	3.14262	4.86883	1.13424e-05	0.000119225	964	protein_coding	basic proline-rich protein
101777611	788.408	384.737	1.03408	1.13442e-05	0.000119225	929	protein_coding	histone deacetylase complex subunit SAP18
101770355	221.005	894.807	-2.01655	1.13559e-05	0.000119292	2243	protein_coding	coleoptile phototropism protein 1
105915038	1.00716	34.2233	-5.13067	1.14808e-05	0.00012038	1475	protein_coding	UPF0481 protein At3g47200
101757725	4.44315	71.7107	-4.01158	1.15241e-05	0.000120734	945	protein_coding	uncharacterized LOC101757725
101755283	57.5042	14.7504	1.96243	1.15253e-05	0.000120734	1315	pseudogene	-
101782155	46.7866	7.3368	2.67834	1.15343e-05	0.000120773	1970	pseudogene	-
101762909	1330.24	5422.09	-2.02731	1.16877e-05	0.000122322	3887	protein_coding	probable cellulose synthase A catalytic subunit 3 [UDP-forming]%2C transcript variant X2
101781315	611.703	252.771	1.27351	1.1698e-05	0.000122372	780	protein_coding	acyl carrier protein 2%2C mitochondrial
101785630	39.5133	226.847	-2.52199	1.18448e-05	0.000123799	1325	protein_coding	NAC domain-containing protein 21/22
111256944	58.5684	137.043	-1.22481	1.19026e-05	0.000124339	3904	lncRNA	uncharacterized LOC111256944
101769352	285.44	35.8776	2.98869	1.20663e-05	0.000125933	1373	protein_coding	RHOMBOID-like protein 2
101786734	696.381	318.533	1.12743	1.21538e-05	0.000126787	1831	protein_coding	NEDD8-activating enzyme E1 catalytic subunit
101781497	4.43562	36.9162	-3.05171	1.22819e-05	0.000128004	3160	protein_coding	disease resistance protein RPM1%2C transcript variant X1
101781481	238.087	79.3284	1.58239	1.22924e-05	0.000128055	1678	protein_coding	putative anthocyanidin reductase
101775264	113.647	294.091	-1.37422	1.23475e-05	0.000128464	835	protein_coding	uncharacterized LOC101775264
101766008	680.212	234.569	1.53685	1.23488e-05	0.000128464	2956	lncRNA	uncharacterized LOC101766008%2C transcript variant X4
101767783	34405.4	100027	-1.53968	1.24459e-05	0.000129324	805	protein_coding	photosystem I reaction center subunit IV%2C chloroplastic
101771685	117.975	291.208	-1.30387	1.24469e-05	0.000129324	1531	protein_coding	RHOMBOID-like protein 2
101768589	138.334	338.388	-1.29013	1.24487e-05	0.000129324	1146	pseudogene	-
101766980	2887.51	1335.03	1.11264	1.24823e-05	0.000129614	1940	protein_coding	heat shock protein 81-3
101766775	3533.67	1731.72	1.02901	1.25296e-05	0.000129994	1754	protein_coding	protein DJ-1 homolog A
101786123	13764.7	49164.6	-1.83663	1.26551e-05	0.000131166	3987	protein_coding	magnesium-chelatase subunit ChlH%2C chloroplastic
105915090	58.0826	136.64	-1.23523	1.26612e-05	0.000131169	1680	lncRNA	uncharacterized LOC105915090
101780310	29.2842	196.034	-2.74172	1.27403e-05	0.000131625	2377	protein_coding	L-type lectin-domain containing receptor kinase IX.2
101782000	196.988	65.5639	1.58271	1.27875e-05	0.000132019	2501	protein_coding	wall-associated receptor kinase 1
111258222	175.499	84.8923	1.04968	1.27912e-05	0.000132019	2356	protein_coding	atherin-like%2C transcript variant X3
101755882	2435.09	5023.67	-1.04475	1.27961e-05	0.000132019	2863	protein_coding	CSC1-like protein ERD4
101779804	111079	4625.37	4.58587	1.29134e-05	0.000133107	780	protein_coding	ribonuclease 1-like
101784711	41.3521	0.67477	5.91386	1.30483e-05	0.000134374	1804	protein_coding	cytochrome P450 78A5
101754495	6.75536	112.551	-4.06216	1.30988e-05	0.000134833	6168	protein_coding	callose synthase 7
101784670	461.047	193.212	1.25417	1.31118e-05	0.000134862	1538	protein_coding	serine/threonine-protein kinase WNK4
101778794	297.395	951.232	-1.67623	1.31136e-05	0.000134862	1408	protein_coding	uncharacterized LOC101778794
101783552	696.937	276.91	1.33109	1.32047e-05	0.000135737	2325	protein_coding	lipid phosphate phosphatase delta%2C transcript variant X1
101757965	0	55.7773	-8.29666	1.325e-05	0.000136141	887	protein_coding	protein RADIALIS-like 3
101765141	44.6214	278.502	-2.64389	1.35176e-05	0.000138764	2277	protein_coding	endoglucanase 16
101756742	5646.08	14740.2	-1.38436	1.35684e-05	0.000139158	1399	protein_coding	cysteine synthase%2C transcript variant X1
101770717	5.3402	136.413	-4.65502	1.36894e-05	0.000140271	1324	protein_coding	basic leucine zipper 2
novel.596	1613.88	2.14191	9.56348	1.36974e-05	0.000140289	664	-	PF16845:Aspartic acid proteinase inhibitor
novel.366	49.7578	144.87	-1.53956	1.37308e-05	0.000140506	613	-	-
101783871	0	21.1464	-6.89607	1.3731e-05	0.000140506	1379	protein_coding	WAT1-related protein At5g64700%2C transcript variant X2
101764402	241.101	1157.9	-2.26242	1.37522e-05	0.000140585	1913	protein_coding	UDP-glucuronate 4-epimerase 6
101781902	3.47377	35.7324	-3.35608	1.37557e-05	0.000140585	2051	protein_coding	uncharacterized LOC101781902
101772076	1854.62	3752.4	-1.01651	1.37575e-05	0.000140585	2162	protein_coding	uncharacterized LOC101772076
novel.132	33.9164	3.50543	3.28713	1.38011e-05	0.000140967	902	-	-
101781464	248.604	1540.8	-2.63231	1.38097e-05	0.00014099	1780	protein_coding	protein NRT1/ PTR FAMILY 2.11
101771769	606.869	282.187	1.10331	1.38455e-05	0.000141292	1995	protein_coding	uncharacterized LOC101771769
101768358	138.609	45.4493	1.60523	1.38613e-05	0.000141365	684	protein_coding	uncharacterized LOC101768358
101759178	488.124	1684.94	-1.78728	1.38652e-05	0.000141365	2384	protein_coding	cation/calcium exchanger 1
101761250	152.936	333.373	-1.12312	1.38873e-05	0.000141526	1288	protein_coding	protein Mpv17%2C transcript variant X2
101780636	39.0417	265.858	-2.76741	1.39211e-05	0.000141614	3589	protein_coding	protein NETWORKED 4B%2C transcript variant X1
101768492	1513.81	3895.83	-1.3638	1.40055e-05	0.000142408	954	protein_coding	uncharacterized LOC101768492%2C transcript variant X1
101763936	329.393	97.5752	1.75466	1.42902e-05	0.000145205	831	protein_coding	uncharacterized LOC101763936
101780769	447.899	1441.04	-1.68577	1.42935e-05	0.000145205	1435	protein_coding	1-aminocyclopropane-1-carboxylate oxidase
101761744	5754.13	14894.4	-1.37212	1.45886e-05	0.000148137	2163	protein_coding	beta-amylase 3%2C chloroplastic
111255687	249.434	723.85	-1.53574	1.47066e-05	0.0001492	143	lncRNA	uncharacterized LOC111255687
novel.437	70.9513	7.31692	3.2627	1.47143e-05	0.000149211	2009	-	PF04937:Protein of unknown function (DUF 659)
101763303	15.536	148.963	-3.26039	1.47403e-05	0.000149408	1219	protein_coding	GPI-anchored protein LLG1%2C transcript variant X1
101763285	291.989	584.391	-1.00146	1.4785e-05	0.000149775	878	protein_coding	pleckstrin homology domain-containing protein 1
101761072	564.895	269.824	1.06509	1.48742e-05	0.000150562	795	protein_coding	putative phosphatidylglycerol/phosphatidylinositol transfer protein DDB_G0282179
101758730	1272.92	570.046	1.15871	1.5067e-05	0.000152444	1901	protein_coding	ent-cassadiene C2-hydroxylase
101779908	727.477	140.279	2.37529	1.51212e-05	0.000152923	796	protein_coding	uncharacterized LOC101779908
101777127	530.473	1640.83	-1.62945	1.51583e-05	0.000153229	2034	protein_coding	protein WVD2-like 4
101763904	83.7314	229.41	-1.44912	1.5165e-05	0.000153229	2288	protein_coding	uncharacterized LOC101763904
101758666	347.042	168.563	1.04356	1.5209e-05	0.000153605	1995	protein_coding	uncharacterized LOC101758666
101778270	46482.4	141169	-1.60267	1.53706e-05	0.000155167	1667	protein_coding	triose phosphate/phosphate translocator%2C chloroplastic
101754729	77.5856	201.815	-1.37734	1.54445e-05	0.000155844	1597	protein_coding	phosphatidylinositol/phosphatidylcholine transfer protein SFH2
101784983	19.2593	258.994	-3.74906	1.55159e-05	0.000156493	595	lncRNA	uncharacterized LOC101784983
101771978	1847.79	4529.72	-1.29364	1.55622e-05	0.000156891	859	protein_coding	thioredoxin X%2C chloroplastic
101758432	58.6623	164.574	-1.4877	1.5661e-05	0.000157816	3126	protein_coding	nitrate regulatory gene2 protein
101763563	449.724	194.726	1.20777	1.56939e-05	0.000158076	1112	protein_coding	calcineurin subunit B
101771343	0	24.6906	-7.12339	1.57757e-05	0.000158758	1275	protein_coding	peroxidase 1
101770248	90.5967	223.344	-1.29839	1.632e-05	0.000164162	4207	protein_coding	disease resistance protein RPM1%2C transcript variant X3
101767520	57.4114	14.3945	1.99203	1.66342e-05	0.000167174	2212	protein_coding	5'-nucleotidase domain-containing protein DDB_G0275467
111255781	42.4895	119.237	-1.48692	1.7037e-05	0.000171069	980	lncRNA	uncharacterized LOC111255781
101760766	3377.63	1433.84	1.23599	1.70672e-05	0.000171294	1084	protein_coding	50S ribosomal protein L9%2C chloroplastic%2C transcript variant X1
101756460	32.7243	122.785	-1.90855	1.70746e-05	0.000171294	2880	protein_coding	probable serine/threonine-protein kinase At1g54610
101770281	683.823	1907.32	-1.47954	1.7092e-05	0.000171392	986	protein_coding	probable calcium-binding protein CML27%2C transcript variant X1
101759783	7014.1	16588.6	-1.24185	1.7218e-05	0.000172578	1962	protein_coding	glucose-1-phosphate adenylyltransferase small subunit%2C chloroplastic/amyloplastic
101786070	1.29752	76.2658	-5.8897	1.75651e-05	0.000175979	1623	protein_coding	peroxidase 19
101769188	239.842	73.0792	1.7114	1.78262e-05	0.00017812	1325	protein_coding	protein OSB2%2C chloroplastic
101774249	1056.07	443.429	1.25138	1.79141e-05	0.000178919	1301	protein_coding	protein CHAPERONE-LIKE PROTEIN OF POR1%2C chloroplastic
101765672	188.929	394.172	-1.05814	1.80653e-05	0.000180348	2590	protein_coding	probable protein phosphatase 2C 12
101761190	704.665	294.207	1.25871	1.81478e-05	0.000181092	2280	protein_coding	F-box/kelch-repeat protein At1g26930%2C transcript variant X1
101758326	92.0098	217.675	-1.24104	1.81863e-05	0.000181395	2582	protein_coding	type I inositol polyphosphate 5-phosphatase 10
101781788	2032.24	440.25	2.20612	1.8228e-05	0.000181695	2153	protein_coding	putative kinase-like protein TMKL1
101776873	0.648759	37.2878	-5.86074	1.83308e-05	0.000182514	1147	protein_coding	protein Mpv17
101771434	79.561	248.845	-1.64748	1.83605e-05	0.0001826	1776	protein_coding	cysteine-rich receptor-like protein kinase 6%2C transcript variant X2
101755899	0.565654	46.2695	-6.23486	1.84153e-05	0.000182995	2086	protein_coding	transcription repressor OFP13-like
101768985	2.18379	30.373	-3.78028	1.84198e-05	0.000182995	969	protein_coding	uncharacterized protein At1g08160
101762518	290.869	651.474	-1.16445	1.8609e-05	0.000184793	2685	protein_coding	cold-responsive protein kinase 1%2C transcript variant X3
101754005	555.993	253.263	1.13357	1.86839e-05	0.000185455	1880	protein_coding	probable protein phosphatase methylesterase 1%2C transcript variant X1
101774567	777.187	5194.31	-2.74076	1.91703e-05	0.000190115	1238	protein_coding	fasciclin-like arabinogalactan protein 13
101785119	17.8675	61.2501	-1.78702	1.94085e-05	0.000192308	2882	protein_coding	HIPL1 protein
101786478	19.5224	75.6595	-1.94837	1.94318e-05	0.000192454	1855	protein_coding	acyl-coenzyme A thioesterase 13%2C transcript variant X4
101760601	2229.58	1003.51	1.15178	1.95042e-05	0.000192916	1281	protein_coding	desumoylating isopeptidase 1
101785019	189.518	455.897	-1.26408	1.96138e-05	0.000193916	2142	protein_coding	probable transcription factor RL9
101763995	580.429	1570.83	-1.43574	1.96991e-05	0.000194588	2054	pseudogene	-
101774178	484.524	213.613	1.1803	1.97735e-05	0.000195238	3376	protein_coding	nucleolar protein 14%2C transcript variant X1
101759133	1608.8	4329.97	-1.42818	1.98191e-05	0.000195551	1159	protein_coding	uncharacterized LOC101759133
101775899	78.4351	29.3712	1.41782	1.98228e-05	0.000195551	4018	protein_coding	pentatricopeptide repeat-containing protein At3g09040%2C mitochondrial%2C transcript variant X2
101780782	4141.22	2031.81	1.02733	1.98313e-05	0.000195551	946	protein_coding	50S ribosomal protein L17%2C chloroplastic
101783392	435.927	890.807	-1.03016	1.98789e-05	0.000195934	1785	protein_coding	phospholipase A1-II 5
101782031	105.347	275.934	-1.39311	2.01422e-05	0.000198096	2546	protein_coding	subtilisin-like protease SBT3.5%2C transcript variant X2
111255703	0	19.3703	-6.77098	2.02113e-05	0.000198689	2698	pseudogene	-
101770743	381.02	1109.43	-1.54134	2.03338e-05	0.000199805	1257	protein_coding	cyclin-dependent kinase inhibitor 1
101762384	148.799	743.155	-2.31845	2.03847e-05	0.000200219	1761	protein_coding	protoporphyrinogen oxidase
101783681	842.367	100.706	3.06248	2.04544e-05	0.000200815	1319	protein_coding	annexin D7
101770977	277.599	108.917	1.3481	2.07339e-05	0.000203382	1621	protein_coding	IAA-amino acid hydrolase ILR1-like 1
101768651	75.7734	181.972	-1.26562	2.08591e-05	0.000204521	2141	protein_coding	sugar transport protein 7
101758989	1095.31	250.524	2.12861	2.12264e-05	0.000207851	822	protein_coding	low molecular mass early light-inducible protein HV90%2C chloroplastic
101779167	31.7301	0.637899	5.54645	2.13302e-05	0.000208776	2008	protein_coding	laccase-22
101774613	16.2979	114.427	-2.81124	2.13909e-05	0.000209188	1592	protein_coding	profilin%2C transcript variant X2
101773928	11.3907	81.3694	-2.83475	2.14385e-05	0.000209543	3334	protein_coding	formin-like protein 8
101780781	730.717	1826.85	-1.3217	2.14458e-05	0.000209543	2138	protein_coding	glutathione synthetase%2C chloroplastic%2C transcript variant X2
101758573	4395.59	10883.1	-1.30789	2.14986e-05	0.000209853	1350	protein_coding	14-3-3-like protein GF14-A
101755788	3186.12	18.1799	7.45442	2.15017e-05	0.000209853	471	protein_coding	cysteine proteinase inhibitor 8-like
101785779	203.313	75.4256	1.43258	2.15054e-05	0.000209853	2099	protein_coding	putative tRNA pseudouridine synthase
101774208	949.516	246.003	1.94735	2.16489e-05	0.00021112	2191	protein_coding	DEAD-box ATP-dependent RNA helicase 39
101783116	335.259	946.364	-1.49861	2.17103e-05	0.00021157	1226	protein_coding	remorin
101765351	843.855	160.031	2.39743	2.1719e-05	0.00021157	2719	protein_coding	probable GTP-binding protein OBGC1%2C chloroplastic
111257742	23.2574	0.318949	5.96818	2.18198e-05	0.00021246	1306	protein_coding	3'-N-debenzoyl-2'-deoxytaxol N-benzoyltransferase-like
101775340	67.8259	19.4987	1.80138	2.18886e-05	0.000213038	1552	protein_coding	zinc transporter 3
19526851	46.4005	144.748	-1.63882	2.19489e-05	0.000213532	1497	protein_coding	-
101779360	18177.5	8610.61	1.07798	2.20242e-05	0.000214115	702	protein_coding	metallothionein-like protein 2A
101780790	71.8489	7.26114	3.30646	2.20279e-05	0.000214115	369	protein_coding	uncharacterized LOC101780790
101773971	322.32	703.03	-1.12385	2.20582e-05	0.000214317	1617	protein_coding	uncharacterized LOC101773971
101765251	12.9743	170.738	-3.7118	2.21421e-05	0.00021504	986	protein_coding	testis-specific gene A8 protein-like%2C transcript variant X2
101761030	1372	2923.29	-1.09102	2.22029e-05	0.000215538	2350	protein_coding	serine/threonine-protein kinase STY46
101785785	1145.16	550.334	1.05746	2.24093e-05	0.000217447	1489	protein_coding	dehydrogenase/reductase SDR family member 12%2C transcript variant X1
101766959	32.0984	3.84535	3.07145	2.25988e-05	0.000219097	961	protein_coding	probable carboxylesterase 15
101769507	287.714	584.715	-1.02379	2.29357e-05	0.000222077	1535	protein_coding	probable protein phosphatase 2C 13%2C transcript variant X1
101782215	110.68	25.9714	2.09859	2.3055e-05	0.00022304	2736	pseudogene	-
101754150	48.8616	8.09929	2.60211	2.32175e-05	0.000224419	1449	protein_coding	ethylene-responsive transcription factor RAP2-11
101758557	280.832	134.778	1.05801	2.37748e-05	0.00022951	3350	protein_coding	pentatricopeptide repeat-containing protein At1g71210%2C mitochondrial
[truncated: 2,204 more rows]

## Sheet: Table S3
Supplementary Table S3. Differentially expression genes between LD and LR
gene_id	LR	LD	log2FoldChange	pvalue	padj	gene_length	gene_biotype	gene_description
101775420	1073.49	31564.3	-4.87851	9.94109e-134	2.30892e-129	2710	protein_coding	delta-1-pyrroline-5-carboxylate synthase 2
101780417	27.3257	1804.92	-6.05466	2.04228e-107	2.37169e-103	3241	protein_coding	uncharacterized LOC101780417
101753155	464.288	8052.48	-4.11656	7.3576e-105	5.69625e-101	1012	protein_coding	18.6 kDa class III heat shock protein
101755886	103.931	3352.1	-5.01042	3.36711e-98	1.95511e-94	748	protein_coding	uncharacterized LOC101755886
101763194	42.1012	1979.7	-5.54492	5.73007e-93	2.66173e-89	808	protein_coding	uncharacterized LOC101763194
106804122	265.434	11803.4	-5.47404	9.78881e-92	3.78925e-88	2098	protein_coding	beta-amylase 1%2C chloroplastic
101762443	214.7	14700.7	-6.09728	9.90178e-88	3.28541e-84	2564	protein_coding	ATP-dependent zinc metalloprotease FTSH 6%2C chloroplastic
101760090	1210.6	98797.4	-6.35019	1.72683e-82	5.01342e-79	916	protein_coding	dehydrin DHN1
101785286	30.7237	1917.22	-5.97675	1.32774e-81	3.42646e-78	1915	protein_coding	probable protein phosphatase 2C 37
101782212	40.0137	2329.49	-5.84651	6.54617e-80	1.52041e-76	2734	protein_coding	heat shock protein 82
101775696	8.58236	1120.32	-6.98125	1.40215e-77	2.96057e-74	806	protein_coding	16.9 kDa class I heat shock protein 1
101758756	531.137	12309.3	-4.5334	1.11282e-74	2.15386e-71	784	protein_coding	UPF0098 protein CPn_0877/CP_0992/CPj0877/CpB0906
101756252	329.463	9601.26	-4.86314	8.33583e-74	1.48929e-70	2333	protein_coding	heat shock 70 kDa protein
101757530	1471.73	12849	-3.1263	1.75139e-72	2.90555e-69	2045	protein_coding	zinc finger CCCH domain-containing protein 35
101766473	414.745	5664.46	-3.77016	1.02599e-66	1.58865e-63	805	protein_coding	actin-depolymerizing factor 3
101785993	1473.88	61.3487	4.57835	4.03649e-66	5.85947e-63	833	pseudogene	-
101763825	18.0039	5926.54	-8.35629	7.73989e-66	1.05745e-62	1665	protein_coding	E3 ubiquitin-protein ligase ATL31
101764295	615.096	56.1037	3.45403	1.11352e-65	1.43681e-62	1293	protein_coding	uracil phosphoribosyltransferase
101773099	531.566	2325.1	-2.12881	3.55774e-65	4.34905e-62	875	protein_coding	17.9 kDa class I heat shock protein
101760420	2614.58	245.474	3.41112	2.63956e-64	3.06532e-61	1080	protein_coding	peptidyl-prolyl cis-trans isomerase CYP20-3%2C chloroplastic
101769910	2833.48	49705.8	-4.13295	1.1026e-63	1.21947e-60	2534	protein_coding	sucrose:sucrose 1-fructosyltransferase-like
101777396	53.9644	1361.88	-4.66236	6.26998e-63	6.61939e-60	820	protein_coding	uncharacterized LOC101777396
101771867	58.8976	647.092	-3.46472	1.06714e-61	1.07763e-58	989	protein_coding	16.0 kDa heat shock protein%2C peroxisomal
101763495	14.8999	428.007	-4.86092	2.73951e-61	2.65116e-58	784	protein_coding	universal stress protein A-like protein
101752556	665.79	10735.5	-4.01077	5.07174e-61	4.71185e-58	2503	protein_coding	probable zinc metalloprotease EGY3%2C chloroplastic
101755232	1271.37	32762.2	-4.6875	8.59267e-60	7.67589e-57	1070	protein_coding	60S ribosomal protein L10
101771066	277.118	1961.54	-2.82371	1.20464e-59	1.03626e-56	1279	protein_coding	stem-specific protein TSJT1
101768389	5.22777	2145.13	-8.66309	1.86315e-59	1.54548e-56	1147	protein_coding	late embryogenesis abundant protein 31
101779168	82.5449	849.029	-3.36028	2.38351e-59	1.90895e-56	1595	protein_coding	dnaJ homolog subfamily B member 4
101752890	590.796	15661.5	-4.72806	6.63413e-57	5.13614e-54	1309	protein_coding	xyloglucan endotransglycosylase/hydrolase protein 8
101770878	1793.27	188.065	3.25443	2.30673e-56	1.72826e-53	3165	protein_coding	probable mannan synthase 11
101758600	228.757	2213.72	-3.27768	9.94733e-56	7.21989e-53	1673	protein_coding	NAC domain-containing protein 92
101753472	298.832	5758.11	-4.26819	2.53058e-55	1.78107e-52	1162	protein_coding	uncharacterized LOC101753472
101768795	499.356	2652.11	-2.40864	3.2298e-55	2.20633e-52	1823	protein_coding	putative esterase YitV
101752659	948.188	25.7243	5.21751	1.59442e-53	1.05806e-50	1751	protein_coding	tetracycline resistance protein%2C class H
101761745	9552.25	54.7561	7.44073	3.91998e-53	2.52904e-50	1213	protein_coding	expansin-B3
101762432	8506.59	34177.9	-2.00636	2.40344e-51	1.50871e-48	1928	protein_coding	organic cation/carnitine transporter 7
101768557	127.915	1313.13	-3.36574	7.21002e-51	4.40684e-48	2465	protein_coding	type IV inositol polyphosphate 5-phosphatase 3
101771740	105.557	1500.42	-3.83477	3.20815e-50	1.91057e-47	2078	protein_coding	2%2C3-bisphosphoglycerate-independent phosphoglycerate mutase
101764150	66.7657	925.892	-3.78362	5.35129e-49	3.10723e-46	1739	protein_coding	UDP-glycosyltransferase 72B1
101769449	462.776	5783.69	-3.64222	8.35663e-49	4.73393e-46	1777	protein_coding	probable protein phosphatase 2C 50
101782402	88.336	586.926	-2.7326	1.01786e-48	5.62878e-46	2501	protein_coding	peptidyl-prolyl cis-trans isomerase FKBP62%2C transcript variant X4
101767707	230.926	1636.59	-2.82358	1.9917e-48	1.07579e-45	2244	lncRNA	uncharacterized LOC101767707%2C transcript variant X2
101782599	2268.84	240.127	3.239	5.41311e-48	2.85739e-45	1035	protein_coding	20 kDa chaperonin%2C chloroplastic
101764528	2161.75	436.996	2.30539	4.18884e-47	2.162e-44	1978	protein_coding	delta(8)-fatty-acid desaturase 2
101773054	2026.09	213.337	3.24535	2.58608e-46	1.30574e-43	2348	protein_coding	serine carboxypeptidase 1
101766025	1492.19	5718.47	-1.93881	4.01611e-46	1.98464e-43	1797	pseudogene	-
101761592	447.724	4.84677	6.51781	6.48303e-46	3.13698e-43	1492	protein_coding	dihydroceramide fatty acyl 2-hydroxylase FAH1%2C transcript variant X1
101758783	1656.13	248.486	2.73504	1.58192e-45	7.49832e-43	1666	protein_coding	F-box protein At5g46170
101760069	1494.54	252.62	2.56503	2.20801e-45	1.02566e-42	782	protein_coding	60S ribosomal protein L32-1
101757986	7.77301	1139.52	-7.17574	2.38971e-45	1.0883e-42	2248	protein_coding	NADP-dependent malic enzyme
101776097	7.31397	360.593	-5.67283	2.86488e-45	1.27961e-42	744	protein_coding	16.9 kDa class I heat shock protein 1
101786516	293.499	3302.83	-3.49333	4.54263e-44	1.9907e-41	1900	protein_coding	CBL-interacting protein kinase 16
101757069	6611.2	1830.68	1.85247	1.79953e-43	7.73997e-41	891	protein_coding	nucleoid-associated protein At2g24020%2C chloroplastic
101768369	141.01	1284.19	-3.18269	2.22552e-43	9.39815e-41	2586	protein_coding	CSC1-like protein HYP1%2C transcript variant X1
111257455	10.9593	528.937	-5.56679	2.9492e-43	1.22318e-40	981	lncRNA	uncharacterized LOC111257455
101781083	289.745	2236.43	-2.9451	3.28953e-43	1.3404e-40	1359	protein_coding	protein HEAT-STRESS-ASSOCIATED 32
101769229	658.264	8069.43	-3.61573	1.84519e-42	7.38905e-40	2170	protein_coding	protein NRT1/ PTR FAMILY 6.2
101757219	4181.95	167.212	4.64507	5.60856e-42	2.20787e-39	2309	protein_coding	glucan endo-1%2C3-beta-glucosidase 11%2C transcript variant X2
101757979	53.4904	491.245	-3.20085	1.03027e-41	3.98818e-39	1628	protein_coding	mitochondrial carrier protein MTM1%2C transcript variant X2
101770600	329.327	4004.17	-3.60269	1.05809e-41	4.02874e-39	2255	protein_coding	tonoplast dicarboxylate transporter
101766427	301.076	20.7934	3.85206	1.40984e-41	5.28143e-39	1732	protein_coding	agmatine coumaroyltransferase-2
101752990	3542.02	708.636	2.32185	1.60352e-41	5.91165e-39	1922	protein_coding	GDSL esterase/lipase At5g55050
101755658	2034.67	318.674	2.67565	2.56393e-41	9.30467e-39	1032	protein_coding	nucleoside diphosphate kinase 2%2C chloroplastic
101754181	62.6322	1381.01	-4.45331	3.54157e-41	1.26549e-38	1590	protein_coding	pre-mRNA-splicing factor 18%2C transcript variant X1
101776204	3963.01	581.695	2.7676	3.85764e-41	1.35754e-38	1169	protein_coding	RNA-binding protein CP29B%2C chloroplastic
101783775	123.601	1458.44	-3.56375	4.98253e-41	1.72723e-38	1297	protein_coding	uncharacterized LOC101783775%2C transcript variant X2
101778296	5415.29	24561	-2.18122	1.14135e-40	3.89837e-38	1309	protein_coding	lactoylglutathione lyase
101753495	238.646	2426.77	-3.3442	3.28053e-40	1.10425e-37	1499	protein_coding	probable 2-oxoglutarate-dependent dioxygenase At5g05600
101765840	789.628	123.032	2.68747	3.7144e-40	1.23244e-37	1921	protein_coding	GABA transporter 1
101786319	1192.17	141.147	3.07988	4.48536e-40	1.46728e-37	2814	protein_coding	probable methyltransferase PMT21
101784017	21.9548	2043.88	-6.5352	5.22156e-40	1.68439e-37	3580	protein_coding	UDP-glycosyltransferase 86A1%2C transcript variant X2
111256624	721.509	25.476	4.81143	5.37613e-40	1.71049e-37	737	protein_coding	uncharacterized LOC111256624
101784580	2537.74	363.272	2.80333	5.97074e-40	1.874e-37	3544	protein_coding	beta-galactosidase 6
101786421	2047.17	391.873	2.38323	6.79598e-40	2.10458e-37	1886	protein_coding	serine--tRNA ligase%2C chloroplastic/mitochondrial
101768299	582.396	2164.25	-1.89389	7.22772e-40	2.20883e-37	2267	protein_coding	heparan-alpha-glucosaminide N-acetyltransferase%2C transcript variant X2
101782345	1547.52	194.047	2.99599	7.81158e-40	2.35626e-37	663	protein_coding	60S acidic ribosomal protein P2A
novel.250	532.57	10.5001	5.64496	1.40291e-39	4.17743e-37	1282	-	PF06376:Protein of unknown function (DUF1070)
101769797	340.738	25.2961	3.75736	2.09537e-39	6.1604e-37	1467	protein_coding	transcription factor IBH1-like 1%2C transcript variant X2
101767385	3567.95	1091.4	1.70821	2.95294e-39	8.57313e-37	1249	protein_coding	rhodanese-like domain-containing protein 9%2C chloroplastic
101767807	462.004	1835.91	-1.98957	4.99266e-39	1.4316e-36	1836	protein_coding	uncharacterized LOC101767807
101785790	6963.78	1535.94	2.18097	7.73888e-39	2.19199e-36	752	protein_coding	60S ribosomal protein L23
101756330	48.995	501.653	-3.35272	1.04322e-38	2.91926e-36	1358	protein_coding	GEM-like protein 5
101782092	722.272	3367.11	-2.22086	1.80489e-38	4.99053e-36	3238	protein_coding	non-lysosomal glucosylceramidase%2C transcript variant X6
101766136	459.887	41.8505	3.46204	1.9944e-38	5.44965e-36	1666	protein_coding	serine carboxypeptidase-like 34
101763288	895.035	145.336	2.61973	2.38304e-38	6.43587e-36	1275	protein_coding	SPX domain-containing protein 1
101774431	52.0471	2714.28	-5.69276	4.99913e-38	1.3346e-35	3235	protein_coding	chaperone protein ClpB1
101777482	477.93	2940.63	-2.61999	5.75169e-38	1.51805e-35	1226	protein_coding	prohibitin-3%2C mitochondrial
101775486	594.323	3151.48	-2.40693	6.30547e-38	1.64552e-35	1870	protein_coding	ethanolamine-phosphate cytidylyltransferase
101759802	1003.2	4688.05	-2.22368	7.18053e-38	1.85305e-35	1978	protein_coding	aldehyde dehydrogenase family 7 member A1
101752979	2939.89	822.874	1.83809	1.06942e-37	2.72948e-35	1594	protein_coding	GDP-mannose 3%2C5-epimerase 1
101757337	1180.52	53.4441	4.463	1.51544e-37	3.82582e-35	1600	protein_coding	transcription factor bHLH128
101756075	18831.6	2624.73	2.84272	1.7635e-37	4.4042e-35	2177	protein_coding	ruBisCO large subunit-binding protein subunit beta%2C chloroplastic%2C transcript variant X2
101776188	4518.48	15944	-1.81909	2.22597e-37	5.50005e-35	1780	protein_coding	dnaJ protein homolog
101761640	130.254	1142.88	-3.13793	2.44406e-37	5.97533e-35	1581	protein_coding	uncharacterized LOC101761640
101779469	516.668	3994.72	-2.95064	4.38199e-37	1.06017e-34	1277	protein_coding	thioredoxin-like 1-2%2C chloroplastic
101786610	403.748	27.1156	3.90589	6.21951e-37	1.48922e-34	1053	protein_coding	leucine-rich repeat extensin-like protein 3
101766761	5414.33	588.238	3.20149	8.16675e-37	1.93552e-34	1050	protein_coding	peptidyl-prolyl cis-trans isomerase FKBP17-2%2C chloroplastic
101771660	6703.25	294.503	4.50731	8.84752e-37	2.07568e-34	1000	protein_coding	photosynthetic NDH subunit of lumenal location 2%2C chloroplastic
101757925	624.111	5162.19	-3.04844	1.85713e-36	4.31336e-34	1502	protein_coding	transcription factor MYBS3
101761023	5694.1	1290.85	2.14109	3.3737e-36	7.75816e-34	724	protein_coding	ubiquitin-60S ribosomal protein L40-2
101762259	351.978	34.4736	3.35634	3.49539e-36	7.95921e-34	5414	protein_coding	filament-like plant protein 6
101769949	236.533	3069.97	-3.69512	4.21263e-36	9.49927e-34	2183	protein_coding	70 kDa peptidyl-prolyl isomerase
101757480	356.86	1256.32	-1.81434	4.62114e-36	1.03203e-33	2729	protein_coding	uncharacterized LOC101757480%2C transcript variant X6
101764215	516.562	2144.02	-2.05325	6.24555e-36	1.38152e-33	1259	protein_coding	pyrroline-5-carboxylate reductase%2C transcript variant X1
101774598	362.018	2118.76	-2.55015	8.70935e-36	1.90833e-33	1851	protein_coding	peroxidase 16
101780602	9.52898	503.324	-5.68833	1.3823e-35	3.00049e-33	3010	protein_coding	probable protein phosphatase 2C 37%2C transcript variant X1
101754855	106.053	1170.93	-3.46693	1.486e-35	3.19573e-33	1461	protein_coding	probable protein phosphatase 2C 51
101786312	1923.76	405.811	2.24646	1.74168e-35	3.71122e-33	1807	protein_coding	tubulin beta-3 chain
101755942	1480.67	8749.37	-2.56271	1.87236e-35	3.95339e-33	1088	protein_coding	histone H1
101758020	104.829	1198.24	-3.51928	1.90283e-35	3.98154e-33	1180	protein_coding	uncharacterized LOC101758020
101769169	9.58014	894.858	-6.52089	2.35286e-35	4.87925e-33	1532	lncRNA	uncharacterized LOC101769169
101771722	393.357	1603.63	-2.02645	3.38534e-35	6.95823e-33	1877	protein_coding	uncharacterized LOC101771722
101755376	423.425	2102.18	-2.31073	3.73909e-35	7.6179e-33	1683	protein_coding	common plant regulatory factor 1
101769686	265.881	1785.16	-2.74868	5.96081e-35	1.20388e-32	1635	protein_coding	ninja-family protein 3
101765543	766.659	17.0974	5.49054	7.22743e-35	1.44711e-32	1772	protein_coding	aspartyl protease family protein At5g10770
101774879	488.93	2069.44	-2.0805	9.30579e-35	1.84732e-32	1798	protein_coding	cytochrome P450 71A1
101763444	5880.57	543.87	3.43457	1.11357e-34	2.19185e-32	1483	protein_coding	chloroplast stem-loop binding protein of 41 kDa a%2C chloroplastic
101753108	10341.1	1761.15	2.55354	1.52971e-34	2.98564e-32	1609	protein_coding	uroporphyrinogen decarboxylase
101759375	838.032	52.1097	4.00971	2.04342e-34	3.95505e-32	1794	protein_coding	cytochrome P450 88A1
101759668	1597.86	132.92	3.59157	2.25861e-34	4.33541e-32	1549	protein_coding	xyloglucan endotransglucosylase/hydrolase protein 31
101782665	14088.8	2269.9	2.63358	2.45277e-34	4.66951e-32	2097	protein_coding	ruBisCO large subunit-binding protein subunit alpha%2C chloroplastic
101774958	28.7864	642.956	-4.4736	3.12887e-34	5.90823e-32	1562	protein_coding	ribulose bisphosphate carboxylase/oxygenase activase B%2C chloroplastic
101768469	2914.04	423.499	2.78314	3.58144e-34	6.70826e-32	902	protein_coding	40S ribosomal protein S9-2
101759525	2684.66	31644.8	-3.55932	4.80146e-34	8.92149e-32	2659	protein_coding	probable galactinol--sucrose galactosyltransferase 2
101784762	49314.3	6468.85	2.93038	5.39792e-34	9.95017e-32	1185	protein_coding	soluble inorganic pyrophosphatase 6%2C chloroplastic
101758181	3381.87	825.049	2.03541	9.06872e-34	1.6585e-31	713	protein_coding	60S acidic ribosomal protein P2A-like
101769419	24.0384	241.433	-3.33117	9.66663e-34	1.75404e-31	1541	protein_coding	heat stress transcription factor B-2a-like
101776682	1026.64	6312.27	-2.61986	1.08388e-33	1.95148e-31	1424	protein_coding	NAD(P)H-dependent 6'-deoxychalcone synthase
101771158	992.995	9299.4	-3.22647	1.13927e-33	2.03544e-31	7357	protein_coding	probable amino acid permease 7%2C transcript variant X1
101763136	722.091	3957.68	-2.45431	1.58441e-33	2.80912e-31	3096	protein_coding	GDSL esterase/lipase At1g28600%2C transcript variant X5
101765315	6419.63	1391.86	2.20544	1.62829e-33	2.86505e-31	626	protein_coding	60S ribosomal protein L37-3
101769227	1171.3	318.685	1.87764	1.86279e-33	3.25301e-31	2130	protein_coding	dihydrolipoyl dehydrogenase 1%2C chloroplastic
101780926	1049.98	40.8765	4.67931	1.89697e-33	3.28798e-31	1166	protein_coding	21 kDa protein
101776860	16.4901	658.773	-5.30494	2.04552e-33	3.5192e-31	2436	protein_coding	calmodulin-binding protein 60 A
101752725	651.977	4846.8	-2.89494	4.2188e-33	7.20484e-31	1795	protein_coding	selenium-binding protein 1%2C transcript variant X1
101781313	1037.36	162.016	2.67651	4.56154e-33	7.73331e-31	1432	protein_coding	solute carrier family 35 member F2
101767210	3276.91	323.013	3.34141	4.817e-33	8.10721e-31	1240	protein_coding	uncharacterized protein At2g39795%2C mitochondrial
101773437	1939.68	256.9	2.91452	7.01492e-33	1.17215e-30	1600	protein_coding	remorin 4.1
101783704	330.046	33.2428	3.31688	8.80948e-33	1.46149e-30	2433	protein_coding	proline-rich receptor-like protein kinase PERK4
101759155	14.6992	438.98	-4.91567	1.03947e-32	1.71225e-30	2828	protein_coding	protein ROOT HAIR DEFECTIVE 3 homolog 2%2C transcript variant X2
101778130	3951.28	29565.2	-2.90367	1.09271e-32	1.78728e-30	2246	protein_coding	beta-amylase 2%2C chloroplastic
101767499	2794.52	609.268	2.19636	1.284e-32	2.08547e-30	1166	protein_coding	multiple organellar RNA editing factor 9%2C chloroplastic
101764670	2163.69	344.186	2.65311	1.31312e-32	2.10452e-30	620	protein_coding	60S ribosomal protein L38
101768564	508.286	3377.36	-2.7303	1.31385e-32	2.10452e-30	1797	protein_coding	probable protein phosphatase 2C 9
101755969	6312.77	515.656	3.61304	2.20515e-32	3.508e-30	1498	protein_coding	uncharacterized LOC101755969
101773352	120.419	5217.27	-5.43347	3.06278e-32	4.8392e-30	1522	protein_coding	ureide permease 2-like
101758042	454.945	1871.54	-2.04071	3.77908e-32	5.93061e-30	1955	protein_coding	serine carboxypeptidase II-3-like
101779892	94.3388	3828.9	-5.34158	4.418e-32	6.88674e-30	1644	protein_coding	probable nucleoredoxin 2
101757111	80.8213	713.154	-3.14102	6.49152e-32	1.00515e-29	2182	protein_coding	neutral/alkaline invertase 3%2C chloroplastic
101785219	876.795	5757.17	-2.7151	7.97607e-32	1.22684e-29	2336	protein_coding	probable mediator of RNA polymerase II transcription subunit 37c
101775096	13961.4	1990.63	2.8099	1.24937e-31	1.90907e-29	1720	protein_coding	glutamate-1-semialdehyde 2%2C1-aminomutase%2C chloroplastic
101775984	267.961	6354.2	-4.56529	1.27841e-31	1.94067e-29	1435	protein_coding	dehydrin COR410
101762294	1824.01	289.386	2.65325	1.3245e-31	1.99759e-29	1642	protein_coding	protein EXORDIUM-like 3
101756344	522.504	2008.23	-1.94196	2.96148e-31	4.43763e-29	2791	protein_coding	BTB/POZ domain-containing protein At2g30600
101776667	112.512	778.167	-2.78519	3.58103e-31	5.3316e-29	1128	protein_coding	methyltransferase-like protein 13
101769348	7651.58	1397.62	2.45265	3.85282e-31	5.69971e-29	1370	protein_coding	photosynthetic NDH subunit of subcomplex B 2%2C chloroplastic
101758959	3169.62	722.043	2.13432	4.39444e-31	6.45983e-29	669	protein_coding	60S ribosomal protein L27a-2
101779146	3633.16	771.904	2.23511	5.73006e-31	8.37021e-29	825	protein_coding	40S ribosomal protein S15a-1
101766570	39.339	689.973	-4.11601	7.93645e-31	1.15207e-28	1905	protein_coding	ETHYLENE INSENSITIVE 3-like 5 protein%2C transcript variant X2
101761124	3298.89	835.947	1.98042	8.27247e-31	1.19339e-28	1022	protein_coding	60S ribosomal protein L10-1
101767148	321.519	1033.29	-1.68457	9.26013e-31	1.32763e-28	1857	protein_coding	CBL-interacting protein kinase 17
101761782	577.832	1591.68	-1.46119	1.12271e-30	1.59976e-28	2904	protein_coding	uncharacterized LOC101761782
101753659	1549.95	5369.11	-1.79299	1.23193e-30	1.74468e-28	2211	protein_coding	pyrophosphate--fructose 6-phosphate 1-phosphotransferase subunit alpha
101752771	307.923	2.76349	6.86696	1.79211e-30	2.52264e-28	1404	protein_coding	sphingolipid delta(4)-desaturase DES1-like
106804450	4075.42	848.458	2.26377	2.25855e-30	3.16007e-28	941	protein_coding	60S ribosomal protein L9
101764633	41.1947	2125.28	-5.68019	2.87328e-30	3.9961e-28	1174	protein_coding	homeobox-leucine zipper protein HOX24
101785445	919.615	2374.11	-1.36793	2.91286e-30	4.02703e-28	2090	protein_coding	probable low-specificity L-threonine aldolase 1%2C transcript variant X2
101752930	3549.76	953.785	1.89566	3.19641e-30	4.39289e-28	1013	protein_coding	40S ribosomal protein S3-3
101781768	283.092	21.4662	3.72973	3.42599e-30	4.68071e-28	2610	protein_coding	probable inactive receptor kinase At2g26730
101784795	277.07	990.672	-1.83624	4.88057e-30	6.62901e-28	1975	protein_coding	tubby-like F-box protein 11
101762478	984.832	187.451	2.39109	5.23426e-30	7.06808e-28	811	protein_coding	40S ribosomal protein S14-2
101785268	1273	218.306	2.54365	5.33803e-30	7.16653e-28	740	protein_coding	40S ribosomal protein S15a-1
101761612	1138.95	253.32	2.16988	5.47179e-30	7.30389e-28	2123	protein_coding	glucose-6-phosphate 1-dehydrogenase%2C chloroplastic%2C transcript variant X1
101772149	1428.81	163.756	3.12215	6.60468e-30	8.76573e-28	1177	protein_coding	probable xyloglucan endotransglucosylase/hydrolase protein 23
101771419	13813.4	130790	-3.24308	9.35649e-30	1.23474e-27	846	protein_coding	abscisic stress-ripening protein 1
101759008	4208.2	822.125	2.35502	1.1343e-29	1.48843e-27	1945	protein_coding	glutamyl-tRNA(Gln) amidotransferase subunit A%2C chloroplastic/mitochondrial
101773940	339.594	1551.08	-2.1918	1.14565e-29	1.49487e-27	2557	protein_coding	serine/arginine-rich splicing factor SR30%2C transcript variant X2
101776290	1628.1	492.651	1.7253	1.43317e-29	1.8596e-27	1923	protein_coding	beta-glucosidase 16
101785963	2569.27	460.231	2.48124	1.46211e-29	1.88661e-27	785	protein_coding	40S ribosomal protein S11
101774847	1084.53	278.143	1.96346	1.47673e-29	1.89495e-27	2238	protein_coding	polygalacturonate 4-alpha-galacturonosyltransferase-like
101760221	55.8555	2016.61	-5.16379	1.49152e-29	1.90341e-27	1916	protein_coding	putrescine hydroxycinnamoyltransferase 3
101778253	83.4357	1289.59	-3.94281	1.91681e-29	2.43277e-27	2076	protein_coding	glucan endo-1%2C3-beta-glucosidase 1%2C transcript variant X2
101757192	766.769	29.1646	4.69835	2.42924e-29	3.06639e-27	1543	protein_coding	peroxidase A2
101754806	329.489	1539.28	-2.22259	3.60747e-29	4.51472e-27	945	protein_coding	uncharacterized LOC101754806
101767455	1551.24	242.16	2.67741	3.61824e-29	4.51472e-27	1196	protein_coding	transcription factor HY5
101758231	1400.74	388.481	1.8497	3.63495e-29	4.51472e-27	895	protein_coding	guanine deaminase
101775960	759.3	3776.43	-2.31396	7.45359e-29	9.20835e-27	2623	protein_coding	C2 domain-containing protein At1g53590
101786921	351.524	1226.81	-1.80451	7.59904e-29	9.33838e-27	6360	protein_coding	uncharacterized LOC101786921
101762054	2221.82	427.499	2.37615	9.66089e-29	1.18097e-26	1539	protein_coding	4-diphosphocytidyl-2-C-methyl-D-erythritol kinase%2C chloroplastic
101779829	108.229	2949.93	-4.76471	9.83332e-29	1.19575e-26	683	protein_coding	non-specific lipid-transfer protein 2
101765114	1591.98	7172.27	-2.17145	1.00925e-28	1.22088e-26	2766	protein_coding	delta-1-pyrroline-5-carboxylate synthase 1
101760289	1640.37	204.688	3.00268	1.21953e-28	1.46761e-26	985	protein_coding	40S ribosomal protein S9-2
101763935	287.212	4.62893	5.90214	1.49734e-28	1.79265e-26	2892	protein_coding	kelch domain-containing protein 2%2C transcript variant X5
101758092	1657.29	18801.3	-3.50344	2.16892e-28	2.58335e-26	1317	protein_coding	choline-phosphate cytidylyltransferase 2
101783971	87.5131	586.656	-2.74535	2.4913e-28	2.95219e-26	1751	protein_coding	beta-1%2C3-galactosyltransferase 7
101780037	452.44	60.0181	2.91557	2.67129e-28	3.14941e-26	2580	protein_coding	probable beta-D-xylosidase 7
101781059	1183.12	79.849	3.88809	2.82604e-28	3.31503e-26	2017	protein_coding	beta-glucosidase 7%2C transcript variant X2
101764597	77.0296	925.004	-3.58142	2.93142e-28	3.42137e-26	2158	protein_coding	heat shock 70 kDa protein 8
101784487	1432.76	317.175	2.17592	3.41557e-28	3.9665e-26	825	protein_coding	40S ribosomal protein S14
101783364	2707.89	853.945	1.66464	3.74025e-28	4.32195e-26	1186	protein_coding	ATP-dependent Clp protease proteolytic subunit 5%2C chloroplastic
101752662	1369.41	4357.06	-1.67014	3.87781e-28	4.45872e-26	1474	protein_coding	protein DJ-1 homolog D
101779995	1617.08	5413.04	-1.74269	4.98288e-28	5.7011e-26	1180	protein_coding	reticulon-like protein B2
101767742	9610.88	54193.2	-2.49532	5.31802e-28	6.05472e-26	1383	protein_coding	BURP domain-containing protein 3-like
101759403	716.33	2359.05	-1.71956	5.93912e-28	6.72888e-26	4501	protein_coding	Niemann-Pick C1 protein
101764661	1408.4	7179.2	-2.34924	6.90679e-28	7.78723e-26	2790	protein_coding	long chain acyl-CoA synthetase 8
101753764	5209.51	1131.5	2.20241	7.47411e-28	8.38616e-26	595	protein_coding	50S ribosomal protein 6%2C chloroplastic
101776439	5152.46	385.551	3.73929	1.04822e-27	1.17047e-25	1262	protein_coding	uncharacterized protein At5g02240
101764187	822.991	144.346	2.50854	1.14803e-27	1.2758e-25	1144	protein_coding	transcription factor ILI3
101778763	570.019	1620.04	-1.50742	1.26852e-27	1.40298e-25	2457	protein_coding	bZIP transcription factor 39
101768765	3160.01	720.603	2.13291	1.44459e-27	1.59014e-25	754	protein_coding	40S ribosomal protein S23
101771522	380.834	1316.97	-1.79093	1.54828e-27	1.69624e-25	3592	protein_coding	uncharacterized LOC101771522%2C transcript variant X2
101780671	4604.86	17595.9	-1.93409	1.60494e-27	1.75006e-25	1951	protein_coding	carboxyl-terminal-processing peptidase 3%2C chloroplastic
novel.95	1990.55	498.241	1.99866	1.61969e-27	1.75789e-25	663	-	PF04758:Ribosomal protein S30
101772541	7447.72	2092.03	1.83193	1.7042e-27	1.84101e-25	918	protein_coding	60S ribosomal protein L9
111256638	8567.81	2013.3	2.08945	1.79905e-27	1.93448e-25	692	protein_coding	metallothionein-like protein 2C
101774693	1110.1	268.11	2.0483	1.95041e-27	2.08757e-25	925	protein_coding	40S ribosomal protein S15
101776845	830.722	181.82	2.19113	2.19823e-27	2.34202e-25	3190	protein_coding	TPR repeat-containing thioredoxin TTL1%2C transcript variant X1
101772339	8.70085	341.748	-5.27171	2.42835e-27	2.57538e-25	981	protein_coding	remorin
101763428	2473.21	843.792	1.55102	2.80495e-27	2.96126e-25	1325	protein_coding	uncharacterized LOC101763428
101784175	486.608	6218.15	-3.67404	4.62562e-27	4.8613e-25	2969	protein_coding	sucrose synthase 4
101759317	22.9675	359.34	-3.95177	4.70234e-27	4.91967e-25	1507	protein_coding	heat stress transcription factor C-2b
101772168	152.653	2350.26	-3.94237	4.96543e-27	5.17162e-25	1575	protein_coding	1-aminocyclopropane-1-carboxylate oxidase homolog 4
101769421	1115.05	350.794	1.66761	5.20194e-27	5.39376e-25	1925	protein_coding	(6-4)DNA photolyase
101775903	51.2495	405.973	-2.99043	6.8993e-27	7.12192e-25	1310	protein_coding	uncharacterized LOC101775903
101782853	1355.96	4947.55	-1.86694	7.92431e-27	8.1438e-25	2024	protein_coding	succinate-semialdehyde dehydrogenase%2C mitochondrial
101782440	86.0729	519.467	-2.5849	1.14219e-26	1.16866e-24	2144	protein_coding	dnaJ protein ERDJ3A
101780239	179.695	3.60065	5.64364	1.15137e-26	1.17288e-24	2983	protein_coding	uncharacterized LOC101780239
101762872	423.17	17.7736	4.57596	1.19551e-26	1.21253e-24	2000	protein_coding	tryptophan aminotransferase-related protein 3
101763320	1615.1	398.199	2.01921	1.45988e-26	1.47423e-24	786	protein_coding	ferredoxin-1
101773804	56.2008	552.658	-3.29283	1.53973e-26	1.54813e-24	954	protein_coding	17.5 kDa class II heat shock protein
101781356	1835.82	462.687	1.98748	1.61337e-26	1.61518e-24	679	protein_coding	60S ribosomal protein L30
101761856	872.246	2128.39	-1.28725	1.69475e-26	1.68937e-24	1829	protein_coding	galactokinase
101776572	49.4138	1401.76	-4.81841	1.81846e-26	1.80493e-24	1460	protein_coding	atherin-like
101752793	1.51769	506.039	-8.27136	2.28521e-26	2.25857e-24	1591	protein_coding	late embryogenesis abundant protein 1
101768168	1072.02	222.23	2.26856	2.3342e-26	2.2972e-24	1158	protein_coding	uncharacterized LOC101768168
101775579	1262.39	344.228	1.87268	2.69855e-26	2.64458e-24	1956	protein_coding	pentatricopeptide repeat-containing protein At4g39620%2C chloroplastic
101767733	1010.48	203.369	2.31362	2.93701e-26	2.86618e-24	1152	protein_coding	uncharacterized LOC101767733
101784603	543.196	13.1186	5.3388	3.03969e-26	2.95397e-24	1850	protein_coding	uncharacterized LOC101784603%2C transcript variant X1
101756795	26754.7	7755.73	1.78644	3.09084e-26	2.99116e-24	1121	protein_coding	2-Cys peroxiredoxin BAS1%2C chloroplastic
101769990	7943.24	1931.71	2.03959	3.13645e-26	3.0227e-24	856	protein_coding	acyl carrier protein 1%2C chloroplastic
101757711	9.12365	283.219	-4.91378	3.35928e-26	3.22407e-24	3330	protein_coding	metal tolerance protein 7%2C transcript variant X1
101763924	3909.79	928.893	2.07344	3.49186e-26	3.33753e-24	778	protein_coding	40S ribosomal protein S17-2
101765192	1497.43	4961.11	-1.72767	3.82107e-26	3.63722e-24	1024	protein_coding	non-specific lipid transfer protein GPI-anchored 1
101753044	513.457	1730.12	-1.75216	4.48463e-26	4.25143e-24	733	protein_coding	cytochrome b-c1 complex subunit 7-2
101785036	6937.58	61966	-3.1589	5.3707e-26	5.07072e-24	730	protein_coding	abscisic stress-ripening protein 3
101763816	13946.6	2663.67	2.38822	5.98397e-26	5.62687e-24	959	protein_coding	50S ribosomal protein L21%2C chloroplastic
101782954	1374.51	289.879	2.24609	7.81728e-26	7.32113e-24	719	protein_coding	60S ribosomal protein L31
101764049	8116.78	1350.3	2.58737	8.03747e-26	7.49712e-24	1022	protein_coding	thylakoid lumenal 17.4 kDa protein%2C chloroplastic
101764915	46.4432	505.881	-3.44124	8.22074e-26	7.6374e-24	663	protein_coding	uncharacterized LOC101764915
101770723	318.717	3064.46	-3.26294	8.55736e-26	7.91846e-24	1424	protein_coding	heat stress transcription factor C-2a-like
101772807	217.797	989.975	-2.18149	1.03279e-25	9.51886e-24	2046	protein_coding	multiple inositol polyphosphate phosphatase 1
101774090	2086.32	570.295	1.87018	1.09591e-25	1.00607e-23	2041	protein_coding	ribonuclease III domain-containing protein RNC1%2C chloroplastic
101753854	314.679	17.5256	4.16466	1.15859e-25	1.05943e-23	2982	protein_coding	QWRF motif-containing protein 4%2C transcript variant X2
101753185	85451.6	10406	3.03765	1.23326e-25	1.12328e-23	1161	protein_coding	chlorophyll a-b binding protein of LHCII type III%2C chloroplastic
101782673	1213.75	210.794	2.5227	1.41422e-25	1.28307e-23	3305	protein_coding	receptor protein kinase TMK1
101765479	69.0118	468.729	-2.75494	1.44517e-25	1.30236e-23	1791	protein_coding	serine/threonine-protein kinase RIPK
101765591	193.846	765.706	-1.9791	1.44669e-25	1.30236e-23	1666	protein_coding	bZIP transcription factor TRAB1
101766675	797.486	2261.96	-1.50478	2.01749e-25	1.8092e-23	2310	protein_coding	eukaryotic translation initiation factor 2D%2C transcript variant X1
101780658	3744.5	948.704	1.98059	2.30737e-25	2.06119e-23	729	protein_coding	60S ribosomal protein L27-3
101765955	1170.89	8160.49	-2.80031	2.44687e-25	2.17744e-23	1279	protein_coding	basic 7S globulin
101755973	197.27	14.1425	3.8259	2.81002e-25	2.49105e-23	1307	protein_coding	basic leucine zipper 6
101776316	704.87	106.923	2.71652	2.86342e-25	2.52873e-23	1587	protein_coding	GDSL esterase/lipase At1g28580
101773836	2361.89	607.372	1.9594	3.31006e-25	2.9121e-23	736	protein_coding	60S acidic ribosomal protein P2A
101760472	2068.17	611.881	1.75692	3.32536e-25	2.91452e-23	770	protein_coding	60S ribosomal protein L32-1
novel.298	51.5952	354.645	-2.76932	3.50198e-25	3.05778e-23	1930	-	-
novel.41	3325.28	972.085	1.77456	3.57138e-25	3.1067e-23	601	-	PF00832:Ribosomal L39 protein
101779095	324.272	2842.37	-3.12951	3.74496e-25	3.24554e-23	2494	protein_coding	NADP-dependent malic enzyme%2C transcript variant X2
101754555	235.836	1189.77	-2.3332	3.91298e-25	3.37854e-23	2228	protein_coding	uncharacterized LOC101754555
101782895	5.98468	144.155	-4.58953	4.37925e-25	3.76713e-23	1557	protein_coding	uncharacterized LOC101782895
101767076	24964.8	3497.08	2.83556	5.12903e-25	4.39582e-23	1899	protein_coding	rhodanese-like domain-containing protein 4%2C chloroplastic
101773539	3389.15	619.356	2.45221	5.56773e-25	4.75427e-23	967	protein_coding	60S ribosomal protein L10a
101777555	4262.96	1151.71	1.88823	5.95696e-25	5.068e-23	759	protein_coding	40S ribosomal protein S26
101764088	2342.11	370.981	2.65839	5.99325e-25	5.08026e-23	1712	protein_coding	proline transporter 1-like
101757593	53.0987	386.689	-2.86522	6.26977e-25	5.29533e-23	1384	protein_coding	G-box-binding factor 4-like
101761161	59.2181	568.448	-3.26689	6.76867e-25	5.69599e-23	1994	protein_coding	probable inorganic phosphate transporter 1-5
101781152	365.763	8.00017	5.52903	6.90575e-25	5.79036e-23	1465	protein_coding	probable purine permease 11
101777791	376.805	2201.84	-2.54537	7.84601e-25	6.55509e-23	926	protein_coding	serine/arginine-rich SC35-like splicing factor SCL33
101761608	20125.6	3718.57	2.43614	7.89387e-25	6.57144e-23	1038	protein_coding	peroxiredoxin Q%2C chloroplastic
101768090	24365.5	5891.03	2.04818	9.20166e-25	7.63278e-23	1178	protein_coding	photosynthetic NDH subunit of lumenal location 5%2C chloroplastic
101786750	299.141	57.0213	2.39655	9.77505e-25	8.07955e-23	1915	protein_coding	uncharacterized LOC101786750%2C transcript variant X2
101775698	55.9781	432.564	-2.95631	9.92293e-25	8.17269e-23	2106	protein_coding	pyruvate decarboxylase 1
101763408	5071.99	14201.6	-1.48553	1.16043e-24	9.52369e-23	4803	protein_coding	BAG family molecular chaperone regulator 6
101780114	2540.6	843.396	1.59051	1.21459e-24	9.93309e-23	1631	protein_coding	actin-1
101757113	632.123	139.977	2.17681	1.23315e-24	1.00495e-22	1376	protein_coding	peroxidase 31
101771645	3.40574	196.859	-5.77409	1.29777e-24	1.05392e-22	548	protein_coding	uncharacterized LOC101771645
101782503	702.191	2100.18	-1.58058	1.47174e-24	1.19103e-22	3382	protein_coding	ATP-dependent (S)-NAD(P)H-hydrate dehydratase%2C transcript variant X3
101784278	147.72	821.616	-2.4749	1.5525e-24	1.25203e-22	1363	protein_coding	xylanase inhibitor protein 1
101784346	1539.76	62.8393	4.60957	1.61893e-24	1.30109e-22	1254	protein_coding	translation initiation factor IF-2
101773126	746.002	195.5	1.93272	1.62458e-24	1.30112e-22	1043	protein_coding	uncharacterized LOC101773126
101782987	197.47	741.706	-1.90684	1.65938e-24	1.32442e-22	1824	protein_coding	probable polyamine oxidase 5
101773471	259.932	2150.84	-3.05098	1.82674e-24	1.45301e-22	2087	protein_coding	4-coumarate--CoA ligase-like 7%2C transcript variant X3
101755345	635.268	65.1291	3.28221	2.07336e-24	1.64355e-22	1327	protein_coding	rhodanese-like domain-containing protein 14%2C chloroplastic
101772226	2467.65	655.2	1.91346	3.92522e-24	3.10092e-22	624	protein_coding	60S ribosomal protein L22-2
101752928	1089.2	23.8821	5.51642	4.04804e-24	3.18711e-22	2856	protein_coding	beta-D-xylosidase 4
101781698	4761.65	244.345	4.2846	4.28309e-24	3.36078e-22	1942	protein_coding	ELKS/Rab6-interacting/CAST family member 1
101780138	171.945	835.227	-2.2787	4.77802e-24	3.73651e-22	1987	protein_coding	protein EARLY-RESPONSIVE TO DEHYDRATION 7%2C chloroplastic
101755216	4893.24	1169.05	2.06553	5.04355e-24	3.93092e-22	809	protein_coding	40S ribosomal protein S16
101778935	8538.04	1942.58	2.13569	5.25295e-24	4.08043e-22	853	protein_coding	30S ribosomal protein S31%2C chloroplastic%2C transcript variant X2
101780654	2381.09	143.286	4.05126	5.36425e-24	4.153e-22	1206	protein_coding	dihydroceramide fatty acyl 2-hydroxylase FAH1
101784438	21.4582	275.953	-3.68846	5.93586e-24	4.58028e-22	1118	protein_coding	uncharacterized LOC101784438
101783326	3818.6	1304.4	1.54988	7.35117e-24	5.65359e-22	773	protein_coding	40S ribosomal protein S15a-1
101773707	468.254	113.258	2.04938	7.98835e-24	6.12335e-22	3580	protein_coding	respiratory burst oxidase homolog protein E
101771497	6274.33	35915.8	-2.51701	8.16867e-24	6.24097e-22	1302	protein_coding	ricin B-like lectin R40G3
101766619	3357.7	8300.12	-1.30574	8.66194e-24	6.57749e-22	2023	protein_coding	protein DETOXIFICATION 40
101755709	49.8703	385.334	-2.94484	8.66577e-24	6.57749e-22	2069	protein_coding	amino acid transporter AVT1C
101783765	2205.12	5816.47	-1.39929	9.05892e-24	6.8535e-22	1335	protein_coding	protein IN2-1 homolog B%2C transcript variant X2
101777949	293.043	1751.73	-2.57933	9.15752e-24	6.90561e-22	1480	protein_coding	cathepsin B-like protease 2%2C transcript variant X2
111257745	7.65324	155.647	-4.34459	9.4222e-24	7.07432e-22	479	lncRNA	uncharacterized LOC111257745
101776281	2004.99	543.388	1.88361	9.44217e-24	7.07432e-22	708	protein_coding	60S ribosomal protein L34
101776581	55.0457	584.451	-3.40848	9.97431e-24	7.44898e-22	2174	protein_coding	eukaryotic peptide chain release factor subunit 1-2%2C transcript variant X3
101758590	579.297	131.408	2.14228	1.00328e-23	7.46867e-22	2807	protein_coding	uncharacterized LOC101758590%2C transcript variant X2
101779237	943.403	262.829	1.84295	1.01826e-23	7.55595e-22	1295	protein_coding	uncharacterized LOC101779237
101760508	850.203	3771.02	-2.14834	1.05255e-23	7.78549e-22	1844	pseudogene	-
101784385	59.9794	571.106	-3.24105	1.17931e-23	8.69548e-22	3853	protein_coding	calcium-transporting ATPase 5%2C plasma membrane-type%2C transcript variant X2
101783136	840.367	51.6329	4.01668	1.20359e-23	8.84636e-22	2065	protein_coding	glucan endo-1%2C3-beta-glucosidase 13%2C transcript variant X2
101777064	165.728	763.162	-2.20361	1.23216e-23	9.02779e-22	1199	protein_coding	atherin
101773321	35937.8	3594.35	3.32177	1.25263e-23	9.14893e-22	827	protein_coding	36.4 kDa proline-rich protein
101781484	3690.22	1026.9	1.84566	1.33173e-23	9.69619e-22	616	lncRNA	uncharacterized LOC101781484
101766252	963.397	59.8849	4.01004	1.35228e-23	9.81505e-22	1422	protein_coding	protein trichome birefringence-like 38
101783639	70.5684	1039.52	-3.88368	1.52485e-23	1.10331e-21	1482	protein_coding	protein SULFUR DEFICIENCY-INDUCED 1
101763819	803.598	3778.12	-2.23328	1.59181e-23	1.14818e-21	1274	protein_coding	uncharacterized protein At3g27210
101759539	508.515	157.594	1.68841	1.6072e-23	1.15569e-21	1460	protein_coding	secretory carrier-associated membrane protein 1
101752563	52959.3	11056.6	2.25994	1.61659e-23	1.15885e-21	1797	protein_coding	dicarboxylate transporter 1%2C chloroplastic
101754213	5148.23	1285.68	2.00153	1.9925e-23	1.42393e-21	863	protein_coding	40S ribosomal protein S5
101772484	6945.54	1928.88	1.84841	2.08997e-23	1.489e-21	1003	protein_coding	60S ribosomal protein L15-1
101769317	6767.78	1737.64	1.96128	2.28565e-23	1.62344e-21	889	protein_coding	30S ribosomal protein S6 alpha%2C chloroplastic
101763945	398.421	1174.29	-1.55855	2.34177e-23	1.65823e-21	1673	protein_coding	katanin p60 ATPase-containing subunit A-like 2
101767314	1292.15	196.207	2.72033	2.86154e-23	2.02012e-21	1495	protein_coding	peroxidase A2
101759779	269.572	1147.21	-2.08678	3.04462e-23	2.14286e-21	901	protein_coding	universal stress protein A-like protein
101755642	145.712	1579.33	-3.43345	3.26232e-23	2.28914e-21	893	protein_coding	embryo-specific protein ATS3A
101783715	405.605	67.7129	2.57552	3.61441e-23	2.52856e-21	1645	protein_coding	probable serine/threonine-protein kinase WNK9
101760331	9.44029	249.463	-4.73164	3.71326e-23	2.58991e-21	2201	protein_coding	mechanosensitive ion channel protein 1%2C mitochondrial%2C transcript variant X1
101772071	4734.97	1511.08	1.64784	3.77379e-23	2.62425e-21	901	protein_coding	60S ribosomal protein L6-3
101754226	14.7341	425.954	-4.84532	3.79637e-23	2.63207e-21	1942	protein_coding	uncharacterized protein KIAA1211
101754076	2501.84	743.773	1.74971	3.88218e-23	2.68356e-21	1421	protein_coding	GDSL esterase/lipase EXL3
101765740	879.342	2368.59	-1.42867	4.22289e-23	2.91041e-21	1384	protein_coding	uncharacterized protein At1g32220%2C chloroplastic
101760601	779.466	2276.56	-1.5451	4.77706e-23	3.2826e-21	1281	protein_coding	desumoylating isopeptidase 1
101761004	184.945	743.681	-2.00512	4.80395e-23	3.29134e-21	2563	protein_coding	phospholipid--sterol O-acyltransferase%2C transcript variant X1
101764539	6939.56	1790.5	1.95448	5.59025e-23	3.8188e-21	1267	protein_coding	60S acidic ribosomal protein P0
101772600	34.7769	7053.7	-7.66284	5.83116e-23	3.97168e-21	617	lncRNA	uncharacterized LOC101772600
101756929	1182.23	378.364	1.64305	7.01825e-23	4.76625e-21	2098	protein_coding	uncharacterized LOC101756929
101773049	42.6859	383.878	-3.1659	7.1193e-23	4.82078e-21	3144	protein_coding	uncharacterized LOC101773049
101762305	812.04	256.31	1.66243	7.81605e-23	5.27719e-21	840	protein_coding	MFP1 attachment factor 1
101767958	2744.41	391.192	2.80884	8.48228e-23	5.71042e-21	1357	protein_coding	uncharacterized protein ycf23
101771739	4447.65	1195.78	1.89549	8.58226e-23	5.76103e-21	601	protein_coding	40S ribosomal protein S21
101764127	3738.2	904.714	2.04618	9.10972e-23	6.09129e-21	960	protein_coding	protein LHCP TRANSLOCATION DEFECT
101753704	114.688	1002.73	-3.12528	9.1267e-23	6.09129e-21	820	protein_coding	peroxidase 1-like
101759288	62.6051	859.023	-3.78014	9.73005e-23	6.47537e-21	1689	protein_coding	probable protein phosphatase 2C 49
101757174	1.85568	312.718	-7.31456	1.74158e-22	1.15571e-20	833	protein_coding	outer envelope pore protein 16-2%2C chloroplastic
101777524	266.023	883.84	-1.73131	1.77593e-22	1.17515e-20	1385	protein_coding	uncharacterized LOC101777524
101781046	418.632	2401.85	-2.52165	1.80942e-22	1.19391e-20	1289	protein_coding	protein SULFUR DEFICIENCY-INDUCED 1
101773289	327.815	10.6875	4.91833	2.05585e-22	1.35267e-20	694	protein_coding	uncharacterized LOC101773289
101755412	2187.21	307.756	2.82857	2.36444e-22	1.55132e-20	1313	protein_coding	phosphatidylcholine:diacylglycerol cholinephosphotransferase 1
101758772	2608.69	991.982	1.39432	2.41891e-22	1.58258e-20	1400	protein_coding	N utilization substance protein B homolog
101768239	3695.12	1088.43	1.76322	2.4317e-22	1.58648e-20	1310	protein_coding	40S ribosomal protein S2-3
101781786	3603.25	960.452	1.90723	2.76622e-22	1.79967e-20	1390	protein_coding	protein GrpE
101776413	635.2	124.977	2.34572	3.59598e-22	2.33297e-20	723	protein_coding	60S ribosomal protein L34
101764712	14302.6	1535.7	3.21912	3.72964e-22	2.41294e-20	4031	protein_coding	beta-glucosidase BoGH3B%2C transcript variant X3
101779414	2193.77	8322.85	-1.92317	3.83669e-22	2.4753e-20	1784	protein_coding	probable ethanolamine kinase
101771042	5311.29	1475.43	1.84792	3.90275e-22	2.51095e-20	849	protein_coding	40S ribosomal protein S16
101772426	3436.05	914.853	1.9083	4.34757e-22	2.78941e-20	1949	protein_coding	trigger factor-like protein TIG%2C Chloroplastic
101758093	936.727	3927.58	-2.06783	4.62077e-22	2.95653e-20	1599	protein_coding	ethylene-responsive transcription factor 1
101774788	5359.11	30316.7	-2.49989	4.81118e-22	3.0699e-20	1149	protein_coding	xylanase inhibitor protein 1
101785003	1556.16	3911.39	-1.32986	4.86374e-22	3.09494e-20	1338	protein_coding	choline-phosphate cytidylyltransferase 1
101762155	5.32748	123.14	-4.52993	4.98772e-22	3.16516e-20	967	protein_coding	universal stress protein YxiE
101762397	752.204	141.755	2.40407	5.214e-22	3.29973e-20	1823	protein_coding	uncharacterized LOC101762397%2C transcript variant X1
101760245	1646.13	480.738	1.77582	6.05101e-22	3.81905e-20	1002	protein_coding	60S ribosomal protein L18a
101763374	3281.73	711.208	2.20537	7.67996e-22	4.834e-20	1367	protein_coding	probable inactive shikimate kinase like 2%2C chloroplastic
101768352	5678.49	16269.3	-1.51852	8.49935e-22	5.3353e-20	2103	protein_coding	pyruvate kinase%2C cytosolic isozyme
101773930	763.862	1766.76	-1.20981	9.15328e-22	5.7303e-20	2080	protein_coding	WAS/WASL-interacting protein family member 1
101763225	52504.6	14706.3	1.83602	1.08949e-21	6.80231e-20	1027	protein_coding	ribulose bisphosphate carboxylase small chain%2C chloroplastic
101758215	544.679	2038.04	-1.90338	1.09936e-21	6.84548e-20	1114	protein_coding	uncharacterized LOC101758215
105913638	278.399	31.2171	3.15402	1.27198e-21	7.89918e-20	702	lncRNA	uncharacterized LOC105913638
101784031	722.141	136.687	2.40039	1.3346e-21	8.26597e-20	1751	protein_coding	homogentisate geranylgeranyltransferase%2C transcript variant X3
101766304	354.266	1937.58	-2.44991	1.3485e-21	8.32987e-20	1888	protein_coding	cytochrome b561 and DOMON domain-containing protein At3g07570
101779643	674.312	2503.12	-1.89078	1.35806e-21	8.36668e-20	2817	protein_coding	protein ENHANCED DISEASE RESISTANCE 2-like%2C transcript variant X1
101783790	19442.6	3614.01	2.42745	1.37119e-21	8.42518e-20	959	protein_coding	50S ribosomal protein L12%2C chloroplastic
101755065	5.17274	294.913	-5.85956	1.39169e-21	8.52858e-20	2015	protein_coding	DIMBOA UDP-glucosyltransferase BX9
101761250	515.93	156.233	1.72316	1.43077e-21	8.74504e-20	1288	protein_coding	protein Mpv17%2C transcript variant X2
101764354	847.084	92.3249	3.20002	1.45701e-21	8.88201e-20	1674	protein_coding	GDSL esterase/lipase At1g28600%2C transcript variant X1
101766227	922.321	2430.73	-1.39713	1.48058e-21	9.00208e-20	2048	protein_coding	uncharacterized LOC101766227
101780898	331.561	1713.09	-2.36706	1.62316e-21	9.8432e-20	4814	protein_coding	uncharacterized LOC101780898
101774564	3323.49	1043.29	1.67103	1.69563e-21	1.02559e-19	1680	protein_coding	uncharacterized protein At3g49140
101785419	7816.34	2533.91	1.6252	1.78196e-21	1.07501e-19	712	protein_coding	60S acidic ribosomal protein P1
105914638	473.362	2275	-2.26415	2.04614e-21	1.23118e-19	4027	lncRNA	uncharacterized LOC105914638
101785047	765.83	179.718	2.08852	2.25588e-21	1.35388e-19	2803	protein_coding	pentatricopeptide repeat-containing protein At5g02860
101763323	1738.1	227.376	2.93323	2.26997e-21	1.35882e-19	1031	protein_coding	2-phytyl-1%2C4-beta-naphthoquinone methyltransferase%2C chloroplastic%2C transcript variant X1
101779767	32282.7	5350.1	2.59303	2.33365e-21	1.39335e-19	597	protein_coding	photosystem II 5 kDa protein%2C chloroplastic-like
101772494	30.6965	181.568	-2.56608	2.38584e-21	1.42086e-19	859	lncRNA	uncharacterized LOC101772494%2C transcript variant X1
101783555	14519.3	4588.23	1.66194	2.56416e-21	1.52315e-19	3646	protein_coding	fatty acid desaturase DES2%2C transcript variant X1
105915208	3149.19	882.518	1.83598	2.63208e-21	1.55951e-19	490	lncRNA	uncharacterized LOC105915208
101766049	189.573	910.959	-2.26596	2.65015e-21	1.56622e-19	2302	protein_coding	uncharacterized LOC101766049%2C transcript variant X2
101785231	90.153	1352.68	-3.91349	2.67582e-21	1.57738e-19	1192	protein_coding	uncharacterized LOC101785231
101782465	1210.06	3251.07	-1.42628	2.70435e-21	1.59016e-19	1004	protein_coding	PLAT domain-containing protein 3
101776070	42.4391	334.587	-2.96551	3.0716e-21	1.80154e-19	1890	protein_coding	bZIP transcription factor 46
101783167	3349.05	504.152	2.73265	3.33181e-21	1.94842e-19	3107	protein_coding	bifunctional aspartokinase/homoserine dehydrogenase 2%2C chloroplastic%2C transcript variant X2
101769651	2216.02	640.139	1.79123	3.3388e-21	1.94842e-19	1153	protein_coding	uncharacterized LOC101769651
101759544	6689.1	749.645	3.15732	3.35185e-21	1.95113e-19	1872	protein_coding	protein DETOXIFICATION 21
101755292	2049.88	158.958	3.68652	3.71047e-21	2.15449e-19	751	pseudogene	-
101765011	4648.06	1617.05	1.52326	3.73627e-21	2.16405e-19	1941	protein_coding	elongation factor 1-alpha%2C transcript variant X2
101764865	2483.1	635.353	1.96566	3.80078e-21	2.19594e-19	1373	protein_coding	single-stranded DNA-binding protein WHY1%2C chloroplastic%2C transcript variant X2
101779686	787.163	1771.4	-1.16995	3.90305e-21	2.24944e-19	1359	protein_coding	anamorsin homolog
101760629	40.7557	1072.96	-4.71319	4.05809e-21	2.333e-19	2025	protein_coding	putrescine hydroxycinnamoyltransferase
101765613	3520.01	970.914	1.85817	4.14595e-21	2.37763e-19	800	protein_coding	60S ribosomal protein L12-1
101762333	9205.2	2810.37	1.71144	4.83524e-21	2.76609e-19	1032	protein_coding	light-harvesting complex-like protein 3 isotype 1%2C chloroplastic
101781856	6409.43	1317.51	2.2819	5.66627e-21	3.23353e-19	896	protein_coding	uncharacterized LOC101781856
101762641	69.4638	332.807	-2.2635	5.72884e-21	3.26122e-19	1817	protein_coding	uncharacterized LOC101762641
101764675	651.263	1864.01	-1.51638	6.00605e-21	3.41067e-19	1806	protein_coding	developmentally-regulated G-protein 3
101767264	91182.9	22069.7	2.04667	6.66251e-21	3.77423e-19	1187	protein_coding	chlorophyll a-b binding protein CP24 10B%2C chloroplastic
101784626	3617.17	14469.4	-2.00025	6.70079e-21	3.78668e-19	2020	protein_coding	CBL-interacting protein kinase 6
101754614	5048.42	1425.41	1.8247	7.64014e-21	4.30704e-19	886	protein_coding	60S ribosomal protein L11
101781925	2254.15	352.742	2.67732	8.07521e-21	4.54128e-19	2465	protein_coding	phenylalanine ammonia-lyase
101780271	3779.32	733.908	2.36367	9.00348e-21	5.05108e-19	1313	protein_coding	uncharacterized LOC101780271
101779570	4937.59	14639.7	-1.56813	9.53347e-21	5.33552e-19	1423	protein_coding	protein DEHYDRATION-INDUCED 19
101786448	3766.11	1049.86	1.84307	9.95436e-21	5.55769e-19	668	protein_coding	60S ribosomal protein L35a-1
101774139	835.216	2341.74	-1.48718	1.00432e-20	5.58201e-19	815	protein_coding	V-type proton ATPase subunit G1%2C transcript variant X1
101766717	473.653	55.4314	3.09206	1.0046e-20	5.58201e-19	435	protein_coding	auxin-responsive protein SAUR36
101781204	4659.76	1537.64	1.59961	1.01818e-20	5.64399e-19	772	protein_coding	40S ribosomal protein S19
101758097	1349.51	183.758	2.87707	1.04467e-20	5.76938e-19	3571	protein_coding	LRR receptor-like serine/threonine-protein kinase ERECTA%2C transcript variant X1
101761779	1348.53	496.218	1.44083	1.04577e-20	5.76938e-19	1887	protein_coding	probable choline kinase 2%2C transcript variant X2
101768777	2117.9	708.576	1.57838	1.08258e-20	5.95829e-19	1936	protein_coding	CBL-interacting protein kinase 7
101757281	1378.71	5447.6	-1.98206	1.09881e-20	6.03335e-19	2088	protein_coding	palmitoyl-acyl carrier protein thioesterase%2C chloroplastic
101755851	843.6	42.5852	4.30435	1.10653e-20	6.06136e-19	1101	protein_coding	osmotin-like protein
101781689	1203.89	470.293	1.35647	1.13836e-20	6.22106e-19	1931	protein_coding	proteinaceous RNase P 1%2C chloroplastic/mitochondrial%2C transcript variant X2
101762091	3424.93	205.439	4.05755	1.14605e-20	6.24841e-19	2412	protein_coding	ABC transporter G family member 11%2C transcript variant X1
111255823	603.451	131.282	2.19628	1.16273e-20	6.32451e-19	1068	lncRNA	uncharacterized LOC111255823
101771508	18897.8	3772.62	2.32447	1.18727e-20	6.44286e-19	1166	protein_coding	50S ribosomal protein L13%2C chloroplastic
101778254	15843.5	4306.25	1.87932	1.2817e-20	6.93908e-19	793	protein_coding	uncharacterized LOC101778254
101763684	759.1	99.2656	2.93705	1.51538e-20	8.18517e-19	4246	protein_coding	receptor-like serine/threonine-protein kinase ALE2
101767723	6433.42	17124.8	-1.41248	1.54654e-20	8.33412e-19	2810	protein_coding	YTH domain-containing family protein 2%2C transcript variant X1
101771834	1131.71	2738.99	-1.27449	1.60184e-20	8.61213e-19	2449	protein_coding	molybdopterin biosynthesis protein CNX1
101769595	1785.18	393.588	2.18166	1.63058e-20	8.74637e-19	678	protein_coding	40S ribosomal protein S21
101778655	1348.52	91.5986	3.87866	1.64064e-20	8.78008e-19	2742	protein_coding	ankyrin repeat-containing protein At5g02620%2C transcript variant X2
101783997	517.63	32.4058	3.99176	1.64797e-20	8.799e-19	1767	protein_coding	probable 2-oxoglutarate-dependent dioxygenase At3g111800
101783081	4337.87	1349.87	1.6842	1.69074e-20	8.99124e-19	1761	protein_coding	elongation factor 1-alpha%2C transcript variant X1
101758038	76.8327	1052.43	-3.77207	1.69171e-20	8.99124e-19	2948	protein_coding	probable cation transporter HKT7
101773079	739.095	139.577	2.40463	1.71712e-20	9.10542e-19	2090	protein_coding	uncharacterized LOC101773079%2C transcript variant X2
101763834	1043.55	221.807	2.23352	1.76975e-20	9.36313e-19	948	protein_coding	uncharacterized LOC101763834
101758380	4112.04	8537.89	-1.05403	1.78022e-20	9.38621e-19	2358	protein_coding	RNA polymerase I-specific transcription initiation factor RRN3
101763006	16352.4	2501.58	2.70862	1.78219e-20	9.38621e-19	2415	protein_coding	protein ECERIFERUM 3
101760178	11054.1	2820.8	1.97017	1.80207e-20	9.46943e-19	1579	protein_coding	porphobilinogen deaminase%2C chloroplastic
101771622	733.16	20.2855	5.16374	1.8335e-20	9.61222e-19	1828	protein_coding	polyamine oxidase
101763688	450.375	2414.04	-2.42023	1.83752e-20	9.61222e-19	2286	protein_coding	probable protein phosphatase 2C 6
101785354	696.962	52.8363	3.71679	1.87359e-20	9.77887e-19	4009	protein_coding	wall-associated receptor kinase 2-like%2C transcript variant X1
101768392	2302.98	643.588	1.83911	2.00207e-20	1.0426e-18	1648	protein_coding	elongation factor 1-gamma 3
101763534	9442.26	1042	3.17943	2.03291e-20	1.0563e-18	1332	protein_coding	protein TIC 62%2C chloroplastic
101752925	330.886	13.5657	4.60498	2.06515e-20	1.07065e-18	1100	protein_coding	auxin-responsive protein SAUR36
101779149	671.451	88.1398	2.92238	2.21661e-20	1.14661e-18	2038	protein_coding	uncharacterized protein YnbB%2C transcript variant X1
101770646	302.738	46.017	2.71023	2.31705e-20	1.19591e-18	2147	protein_coding	protein GRAVITROPIC IN THE LIGHT 1
101758171	4628.09	1363.47	1.76279	2.33995e-20	1.20505e-18	1851	protein_coding	proline--tRNA ligase%2C chloroplastic/mitochondrial
101753617	232.58	24.0613	3.28581	2.59958e-20	1.33479e-18	2679	protein_coding	G-type lectin S-receptor-like serine/threonine-protein kinase At2g19130
101766106	291.578	43.3068	2.76186	2.60337e-20	1.33479e-18	1560	protein_coding	protein WALLS ARE THIN 1
101770066	271.297	18.7522	3.84755	2.92771e-20	1.49777e-18	960	protein_coding	auxin-responsive protein SAUR72
101778442	229.289	1392.77	-2.59918	3.09251e-20	1.57861e-18	1647	protein_coding	bZIP transcription factor 23
101774258	7740.52	667.273	3.53547	3.20429e-20	1.63208e-18	1139	protein_coding	RNA-binding protein CP29B%2C chloroplastic
101780696	4262.67	1295.12	1.7188	3.46714e-20	1.7621e-18	905	protein_coding	40S ribosomal protein S18
101762939	143.538	731.856	-2.34733	3.54739e-20	1.79894e-18	1212	protein_coding	leucine-rich repeat extensin-like protein 3
101760387	612.035	1851.15	-1.59558	3.61072e-20	1.82707e-18	3198	protein_coding	zinc finger CCCH domain-containing protein 24
101763507	1409.61	255.402	2.46467	3.93733e-20	1.98801e-18	835	protein_coding	40S ribosomal protein S20
101764782	169.634	14.1158	3.59396	4.0693e-20	2.05019e-18	4644	protein_coding	uncharacterized LOC101764782
101766685	5354.82	1639.24	1.70776	4.30518e-20	2.16433e-18	1021	protein_coding	40S ribosomal protein S8
101785999	307.316	38.6014	2.992	4.51946e-20	2.26685e-18	2995	protein_coding	probable ethylene response sensor 2%2C transcript variant X1
101769426	7599.73	2206.12	1.78441	4.52863e-20	2.26685e-18	1493	protein_coding	60S ribosomal protein L3
101778113	885.915	170.974	2.36945	4.79977e-20	2.39741e-18	1668	protein_coding	rubisco accumulation factor 1%2C chloroplastic-like
101778621	60.7001	693.597	-3.51614	5.4415e-20	2.71211e-18	1193	protein_coding	probable WRKY transcription factor 51
101758475	3344.46	957.468	1.80385	5.77775e-20	2.87186e-18	797	protein_coding	50S ribosomal protein L12%2C chloroplastic
101766372	503.157	33.3732	3.90117	5.78676e-20	2.87186e-18	1521	protein_coding	uncharacterized LOC101766372
101753532	5158.24	1676.61	1.62092	5.99832e-20	2.97051e-18	1377	protein_coding	ATP-dependent Clp protease proteolytic subunit 3%2C chloroplastic
101761712	630.609	236.941	1.41303	6.04714e-20	2.98832e-18	1316	protein_coding	NDR1/HIN1-like protein 6
101776634	1096.9	401.515	1.4493	6.20926e-20	3.06191e-18	1223	protein_coding	2-C-methyl-D-erythritol 4-phosphate cytidylyltransferase%2C chloroplastic
101767549	170.67	838.678	-2.2935	7.27302e-20	3.57888e-18	2758	protein_coding	diacylglycerol kinase 2
101754803	237.309	29.1417	3.01687	7.39624e-20	3.63182e-18	1248	protein_coding	adenine phosphoribosyltransferase 2
101764656	1411.59	94.7229	3.89295	7.70858e-20	3.7772e-18	3625	protein_coding	probable inactive leucine-rich repeat receptor-like protein kinase At3g03770%2C transcript variant X2
101785991	1175.42	3587.71	-1.60977	8.69288e-20	4.25054e-18	9802	protein_coding	chloride channel protein CLC-c%2C transcript variant X3
101776759	1840.45	260.689	2.81751	8.81147e-20	4.29948e-18	1578	protein_coding	probable signal recognition particle 43 kDa protein%2C chloroplastic
101775765	3271.56	875.269	1.90155	8.86905e-20	4.3185e-18	2224	protein_coding	glutamyl-tRNA(Gln) amidotransferase subunit B%2C chloroplastic/mitochondrial
101771181	843.712	2609.96	-1.62986	9.44477e-20	4.58921e-18	1978	protein_coding	glucan endo-1%2C3-beta-glucosidase 7
101775044	34.9718	394.913	-3.48452	9.70857e-20	4.70754e-18	2026	protein_coding	heat stress transcription factor B-2b-like
101759290	1464.14	255.905	2.51667	1.00794e-19	4.87717e-18	1144	protein_coding	40S ribosomal protein S4
101763365	3211.33	577.355	2.47486	1.02182e-19	4.93406e-18	1059	protein_coding	psbP domain-containing protein 1%2C chloroplastic
101754272	84542.2	15126.7	2.48255	1.03042e-19	4.96525e-18	2179	protein_coding	beta-amylase
101763594	617.163	2044.75	-1.72845	1.09904e-19	5.28494e-18	2056	protein_coding	anthocyanidin 3-O-glucosyltransferase 2
101777169	222.866	612.146	-1.4568	1.11245e-19	5.33837e-18	1432	protein_coding	coiled-coil domain-containing protein 124
101786443	133.146	1181.26	-3.1462	1.11628e-19	5.34573e-18	1717	protein_coding	UDP-xylose transporter 1%2C transcript variant X2
101764644	9.33926	138.46	-3.86267	1.20461e-19	5.75686e-18	1161	protein_coding	small heat shock protein%2C chloroplastic
101782983	4032.68	1184.78	1.76668	1.27382e-19	6.07509e-18	1483	protein_coding	uroporphyrinogen decarboxylase 1%2C chloroplastic
101784390	417.727	57.6369	2.85749	1.30442e-19	6.20831e-18	1804	protein_coding	cytochrome P450 709B2
101767228	13810.6	2893.77	2.25469	1.31985e-19	6.26888e-18	851	protein_coding	NAD(P)H-quinone oxidoreductase subunit O%2C chloroplastic
101765069	152.908	1547.29	-3.33655	1.3673e-19	6.48102e-18	1213	protein_coding	uncharacterized LOC101765069
101769113	37.9793	263.047	-2.78487	1.43402e-19	6.7834e-18	2193	protein_coding	protein REVEILLE 2%2C transcript variant X1
101772180	729.307	92.5049	2.97289	1.44923e-19	6.8414e-18	1380	protein_coding	uncharacterized LOC101772180
101767049	2079.99	580.659	1.84004	1.48077e-19	6.96382e-18	1265	protein_coding	ATP-dependent Clp protease ATP-binding subunit CLPT1%2C chloroplastic%2C transcript variant X1
101779842	3844.31	603.031	2.6717	1.48115e-19	6.96382e-18	1624	protein_coding	ribosome-binding ATPase YchF
101757427	14625.7	83.1265	7.45712	1.48505e-19	6.96802e-18	1164	protein_coding	expansin-B3
101753687	12851.3	2852.69	2.17133	1.52152e-19	7.11503e-18	851	protein_coding	photosynthetic NDH subunit of lumenal location 3%2C chloroplastic
101757624	150.169	1115.74	-2.89606	1.5225e-19	7.11503e-18	1558	protein_coding	1-aminocyclopropane-1-carboxylate oxidase homolog 1
101783107	865.616	256.891	1.7524	1.57837e-19	7.3613e-18	1257	protein_coding	uncharacterized LOC101783107
101767630	3983.04	1278.06	1.63992	1.62778e-19	7.57652e-18	768	protein_coding	60S ribosomal protein L35-2
101775030	2995.78	265.522	3.49445	1.75922e-19	8.17193e-18	1159	protein_coding	rhodanese-like domain-containing protein 11%2C chloroplastic
101759966	190.002	586.089	-1.62269	1.94638e-19	9.02154e-18	1336	protein_coding	transcription factor BHLH062
101774802	243.017	32.7916	2.89393	1.94989e-19	9.02154e-18	1410	protein_coding	probable xyloglucan endotransglucosylase/hydrolase protein 8
101761750	1724.9	216.737	2.99262	2.14888e-19	9.92244e-18	1195	protein_coding	transcription factor BHLH062
101753332	2528.5	6046.07	-1.25793	2.15637e-19	9.93729e-18	1874	protein_coding	poly(U)-specific endoribonuclease-B
101774278	342.598	4.40345	6.25661	2.2715e-19	1.04471e-17	1382	protein_coding	GDSL esterase/lipase At2g42990
101771212	149.456	1.48693	6.53186	2.49829e-19	1.14674e-17	1827	protein_coding	probable polygalacturonase%2C transcript variant X2
101771411	1192.07	3858.57	-1.69462	2.58747e-19	1.18534e-17	1559	protein_coding	splicing factor U2af small subunit A%2C transcript variant X1
101784648	789.924	5505.79	-2.80201	2.84707e-19	1.30169e-17	1340	protein_coding	homeobox-leucine zipper protein HOX22
101779228	2467.56	6914.63	-1.48655	3.28825e-19	1.50045e-17	2521	protein_coding	amino acid transporter AVT6C%2C transcript variant X2
101757282	1429.64	558.402	1.35736	3.83055e-19	1.74448e-17	2894	protein_coding	CSC1-like protein At1g32090
101760730	130.973	470.836	-1.84291	3.97999e-19	1.80899e-17	1746	protein_coding	general transcription factor IIE subunit 1%2C transcript variant X2
101759893	6959.04	2324.79	1.58183	4.04253e-19	1.83382e-17	846	protein_coding	ubiquitin-40S ribosomal protein S27a-1
101784936	200.047	19.5817	3.3501	4.57131e-19	2.06965e-17	2510	protein_coding	putative wall-associated receptor kinase-like 16%2C transcript variant X2
101774774	19502.3	2580.65	2.91775	4.65244e-19	2.10229e-17	1766	protein_coding	photosynthetic NDH subunit of subcomplex B 1%2C chloroplastic
101776512	9005.31	2388.81	1.91427	4.87566e-19	2.19888e-17	959	protein_coding	30S ribosomal protein S20%2C chloroplastic
101777940	4770.95	14030.6	-1.55635	4.98585e-19	2.24421e-17	2061	protein_coding	purple acid phosphatase 22%2C transcript variant X1
101771688	2165.49	448.121	2.27129	5.73946e-19	2.57843e-17	932	protein_coding	elongation factor P
101761515	3828.76	1337	1.51735	6.61856e-19	2.96762e-17	2573	protein_coding	cysteine desulfurase 1%2C chloroplastic%2C transcript variant X3
101769804	170.859	20.7091	3.05026	7.35903e-19	3.29327e-17	1591	protein_coding	glycerophosphodiester phosphodiesterase GDPD1%2C chloroplastic
101765125	5732.01	15473.5	-1.4326	7.56607e-19	3.37344e-17	1514	protein_coding	remorin 4.1
101785600	414.819	131.339	1.65633	7.56721e-19	3.37344e-17	1560	protein_coding	zinc finger protein CONSTANS-LIKE 12%2C transcript variant X1
101762233	2838.78	931.641	1.607	7.86492e-19	3.49944e-17	648	protein_coding	40S ribosomal protein S25-4
101776461	1174	4080.64	-1.79645	8.53531e-19	3.79046e-17	2944	protein_coding	UDP-glycosyltransferase 83A1
101784849	2141.91	4809.04	-1.16683	9.00673e-19	3.99218e-17	1766	protein_coding	cytochrome P450 709B2
101775084	11479.1	3775.05	1.60443	9.48588e-19	4.19655e-17	1132	protein_coding	40S ribosomal protein S4
101763654	84.6874	624.199	-2.87849	9.53385e-19	4.20976e-17	1499	protein_coding	serine/threonine-protein kinase SAPK3
101776418	387.409	1462.79	-1.91823	9.64056e-19	4.2488e-17	1340	protein_coding	mitochondrial amidoxime reducing component 2-like
101775233	38.5744	496.907	-3.68202	9.85376e-19	4.33454e-17	939	protein_coding	oleosin 16 kDa
101762131	971.568	228.71	2.08374	1.11216e-18	4.88299e-17	2224	protein_coding	probable glycerol-3-phosphate acyltransferase 3
101759468	5727.85	1628.3	1.8147	1.11818e-18	4.90016e-17	639	protein_coding	60S acidic ribosomal protein P3
101760003	3529.19	723.953	2.28457	1.12057e-18	4.90136e-17	3054	protein_coding	pentatricopeptide repeat-containing protein At2g18940%2C chloroplastic
101784230	552.728	2207.99	-1.99803	1.14046e-18	4.979e-17	1129	protein_coding	uncharacterized LOC101784230
101778962	4855.35	1948.26	1.31729	1.15302e-18	5.02438e-17	2786	protein_coding	outer envelope protein 80%2C chloroplastic
101759976	626.401	116.077	2.42974	1.22928e-18	5.34667e-17	2767	protein_coding	probable boron transporter 2
101768632	1238.94	228.81	2.43461	1.29425e-18	5.61874e-17	1334	protein_coding	uncharacterized LOC101768632
101767502	1384.2	473.273	1.5467	1.33524e-18	5.78588e-17	3638	protein_coding	kinesin-like protein KIN-7D%2C chloroplastic
101757154	9886.84	2476.05	1.99755	1.3824e-18	5.97908e-17	1820	protein_coding	protein RETICULATA-RELATED 4%2C chloroplastic
101756740	11750.4	2680.95	2.13166	1.46938e-18	6.34347e-17	828	protein_coding	50S ribosomal protein L18%2C chloroplastic%2C transcript variant X1
101781190	3439.67	9946.18	-1.53209	1.64303e-18	7.07998e-17	1660	protein_coding	UV-B-induced protein At3g17800%2C chloroplastic%2C transcript variant X1
101775018	1289.47	303.769	2.08687	1.68469e-18	7.24605e-17	944	protein_coding	40S ribosomal protein S10-1
101761111	1.28201	258.824	-7.61208	1.7487e-18	7.50155e-17	840	protein_coding	outer envelope pore protein 16-2%2C chloroplastic
101759866	4382.35	1686.59	1.37742	1.75056e-18	7.50155e-17	776	protein_coding	10 kDa chaperonin 1%2C chloroplastic
101786151	635.933	170.724	1.89701	1.852e-18	7.92167e-17	2839	protein_coding	kinesin-like protein KIN-14O%2C transcript variant X1
101758031	530.597	48.8615	3.43467	2.01326e-18	8.5956e-17	2675	protein_coding	phospholipase D alpha 1
101771324	329.813	39.3659	3.0701	2.02767e-18	8.64124e-17	2605	protein_coding	serine/threonine-protein kinase Nek2%2C transcript variant X1
101764267	3623.96	1127.8	1.68422	2.08787e-18	8.88149e-17	777	protein_coding	ubiquitin-40S ribosomal protein S27a-2
101754757	351.783	1653.56	-2.23179	2.22686e-18	9.45539e-17	2039	protein_coding	3-ketoacyl-CoA synthase 11
101754500	242.048	1473.45	-2.60328	2.36226e-18	1.0012e-16	1664	protein_coding	F-box protein SKP2A
101783681	110.425	858.541	-2.96079	2.73898e-18	1.15875e-16	1319	protein_coding	annexin D7
101781108	766.207	2339.79	-1.61078	2.91166e-18	1.22957e-16	2243	protein_coding	ATP-dependent 6-phosphofructokinase 6
101773874	218.026	15.9278	3.76333	2.99726e-18	1.26342e-16	2212	protein_coding	transcription factor MYB61%2C transcript variant X1
101771094	24962.8	6498.21	1.94157	3.03164e-18	1.2756e-16	1098	protein_coding	50S ribosomal protein L5%2C chloroplastic
101776884	3165.47	822.02	1.94463	3.1778e-18	1.33467e-16	4984	protein_coding	alpha-glucan water dikinase%2C chloroplastic%2C transcript variant X2
101758129	2207.09	5791.49	-1.39175	3.26441e-18	1.36858e-16	1390	protein_coding	transcription factor MYBS3
111257761	728.955	110.58	2.72024	3.30338e-18	1.38242e-16	882	protein_coding	uncharacterized LOC111257761
101757215	4772.36	1283.3	1.89503	3.80725e-18	1.59042e-16	1143	protein_coding	60S ribosomal protein L7-3
101760405	172.858	800.397	-2.20806	4.00609e-18	1.67048e-16	1639	protein_coding	alpha-amylase type A isozyme%2C transcript variant X1
101769335	968.283	2728.33	-1.49435	4.13001e-18	1.71906e-16	1101	protein_coding	vesicle-associated membrane protein 711
101774738	545.369	189.759	1.52045	4.22905e-18	1.75714e-16	518	protein_coding	WW domain-binding protein 11
101756422	484.602	135.665	1.83802	4.34954e-18	1.80397e-16	1894	protein_coding	probable galacturonosyltransferase-like 3
101763044	409.762	12.9807	4.96878	4.52635e-18	1.87396e-16	1667	protein_coding	enoyl-[acyl-carrier-protein] reductase [NADH] 2%2C chloroplastic
101783631	102.592	5.68765	4.14049	4.5829e-18	1.89399e-16	2365	protein_coding	probable LRR receptor-like serine/threonine-protein kinase At4g20940
101763372	9809.08	2251.34	2.12314	4.60851e-18	1.90119e-16	739	protein_coding	50S ribosomal protein L28%2C chloroplastic
101765745	1564.39	3912.08	-1.32209	5.36705e-18	2.2102e-16	2468	protein_coding	programmed cell death protein 4
101779550	5080.24	1451.23	1.80723	5.57079e-18	2.29004e-16	1328	protein_coding	chloroplastic lipocalin
101785290	9533.9	1918.68	2.31264	5.6423e-18	2.31534e-16	825	protein_coding	50S ribosomal protein L29%2C chloroplastic
101759409	7254.28	2644.93	1.45559	5.7264e-18	2.3457e-16	761	protein_coding	60S ribosomal protein L27a-3
101758432	330.031	59.9687	2.45774	5.81593e-18	2.37818e-16	3126	protein_coding	nitrate regulatory gene2 protein
101762384	1560.89	152.315	3.35395	5.86518e-18	2.39411e-16	1761	protein_coding	protoporphyrinogen oxidase
101758398	1909.83	506.987	1.91217	6.1055e-18	2.48783e-16	1694	protein_coding	tryptophan--tRNA ligase%2C chloroplastic/mitochondrial
101785978	1042.93	171.124	2.60485	6.23686e-18	2.5369e-16	2296	protein_coding	serine carboxypeptidase-like 51%2C transcript variant X1
101783535	1267.26	196.877	2.68631	7.51536e-18	3.0516e-16	2613	protein_coding	uncharacterized LOC101783535
101785808	47.4538	746.715	-3.96449	7.65333e-18	3.1022e-16	779	protein_coding	uncharacterized LOC101785808
101758107	57421.9	12532.9	2.19585	7.78801e-18	3.15129e-16	2746	protein_coding	pyrophosphate-energized vacuolar membrane proton pump
101754232	506.095	134.808	1.91172	8.02431e-18	3.24126e-16	2587	protein_coding	cytokinin dehydrogenase 4
101763588	209.112	15.3276	3.76807	8.06526e-18	3.25215e-16	1313	protein_coding	quinone-oxidoreductase QR1%2C chloroplastic
101756488	1830.27	748.508	1.28983	8.21546e-18	3.30697e-16	1691	protein_coding	probable LL-diaminopimelate aminotransferase%2C chloroplastic
101760296	314.45	975.016	-1.635	8.72096e-18	3.50438e-16	3629	protein_coding	uncharacterized LOC101760296
101772515	5245.09	48624.4	-3.2125	8.85917e-18	3.55377e-16	2784	protein_coding	5-methyltetrahydropteroyltriglutamate--homocysteine methyltransferase 1
101757096	2709.95	716.474	1.91936	9.17182e-18	3.67284e-16	536	protein_coding	60S ribosomal protein L38
101771132	273.785	34.638	2.97746	9.60387e-18	3.83923e-16	2625	protein_coding	oligopeptide transporter 4
101770613	1638.91	495.14	1.72692	1.0196e-17	4.06893e-16	1026	protein_coding	60S ribosomal protein L24
101759565	5046.32	1021.36	2.30418	1.02876e-17	4.09844e-16	3113	protein_coding	UTP--glucose-1-phosphate uridylyltransferase 3%2C chloroplastic%2C transcript variant X1
101786331	414.169	1042.2	-1.33029	1.05231e-17	4.1851e-16	1033	protein_coding	uncharacterized LOC101786331
101781366	1354.85	2751.56	-1.02245	1.09605e-17	4.35161e-16	1716	protein_coding	uncharacterized LOC101781366
101760228	347.223	72.1501	2.27221	1.09931e-17	4.35708e-16	1827	protein_coding	organic cation/carnitine transporter 4
101761003	1264.18	271.536	2.21647	1.11581e-17	4.41497e-16	1511	protein_coding	uncharacterized LOC101761003
101753851	1372.07	162.73	3.07262	1.12132e-17	4.42922e-16	920	protein_coding	thioredoxin-like protein CITRX%2C chloroplastic
101778289	2254.28	1054.74	1.09574	1.14251e-17	4.50359e-16	2894	protein_coding	synaptotagmin-2%2C transcript variant X1
101775209	10092.9	2700.49	1.90189	1.14403e-17	4.50359e-16	1508	protein_coding	thylakoid lumenal 29 kDa protein%2C chloroplastic
101780876	4565.4	970.228	2.23417	1.16905e-17	4.59432e-16	3384	protein_coding	uncharacterized LOC101780876%2C transcript variant X1
101781132	13267.6	1530.81	3.11526	1.19399e-17	4.68439e-16	1634	protein_coding	peptidyl-prolyl cis-trans isomerase%2C chloroplastic
101765676	13.6605	386.758	-4.79599	1.28743e-17	5.04246e-16	2424	protein_coding	heat shock cognate 70 kDa protein
101783740	550.831	119.238	2.2069	1.29828e-17	5.07639e-16	2622	protein_coding	glucan endo-1%2C3-beta-glucosidase 14%2C transcript variant X1
101783333	3704.3	1045.23	1.82542	1.30619e-17	5.09877e-16	670	protein_coding	60S ribosomal protein L30
101760006	3779.87	990.478	1.93143	1.35645e-17	5.28608e-16	2083	protein_coding	methionine--tRNA ligase%2C chloroplastic/mitochondrial
101755299	506.776	12.2847	5.38261	1.37515e-17	5.34997e-16	1091	protein_coding	fasciclin-like arabinogalactan protein 11
101767450	1748.68	5116.43	-1.54864	1.42333e-17	5.52812e-16	1508	protein_coding	uncharacterized protein At5g39570
101777378	22321	3985.48	2.48549	1.47188e-17	5.70714e-16	946	protein_coding	protein CURVATURE THYLAKOID 1B%2C chloroplastic%2C transcript variant X2
101758804	7023.56	2519.94	1.47884	1.47987e-17	5.72856e-16	821	protein_coding	60S ribosomal protein L26-1
101773063	496.72	114.23	2.11724	1.51689e-17	5.86211e-16	1902	protein_coding	probable serine/threonine-protein kinase PBL7
101772427	461.351	1200.55	-1.37808	1.53517e-17	5.92289e-16	2165	protein_coding	phosphoinositide phosphatase SAC8
105913578	661.139	1471.62	-1.15466	1.55481e-17	5.98874e-16	2034	protein_coding	keratin%2C type I cytoskeletal 9-like%2C transcript variant X1
101780217	294897	118075	1.32051	1.56176e-17	6.00552e-16	1101	protein_coding	chlorophyll a-b binding protein 1%2C chloroplastic
101766228	84.9151	1554.8	-4.18787	1.56787e-17	6.01907e-16	1679	protein_coding	probable protein phosphatase 2C 30
101767877	770.272	3725.62	-2.27493	1.58646e-17	6.08039e-16	1138	protein_coding	probable glutathione S-transferase GSTF1
101755401	145.532	1.31486	6.8004	1.59992e-17	6.12187e-16	2229	protein_coding	pectinesterase
101770717	273.26	5.48143	5.59663	1.68818e-17	6.44896e-16	1324	protein_coding	basic leucine zipper 2
101784565	104.909	1260.36	-3.58661	1.72343e-17	6.57281e-16	2630	protein_coding	uncharacterized LOC101784565
101782449	2131.6	452.276	2.23594	1.74072e-17	6.62786e-16	1568	protein_coding	chloroplast processing peptidase
101781775	1691.19	651.593	1.37539	1.92861e-17	7.33126e-16	1951	protein_coding	purple acid phosphatase 2
101771783	15138.9	3615.88	2.06574	1.96737e-17	7.46637e-16	944	protein_coding	50S ribosomal protein L19-2%2C chloroplastic
101780398	4411.37	500.851	3.13778	2.0987e-17	7.95179e-16	939	protein_coding	protein CURVATURE THYLAKOID 1B%2C chloroplastic
101784575	132769	48837.6	1.44284	2.16008e-17	8.17103e-16	1164	protein_coding	chlorophyll a-b binding protein 1B-21%2C chloroplastic
101778017	3060.49	9315.21	-1.60556	2.22223e-17	8.39244e-16	1762	protein_coding	B2 protein%2C transcript variant X1
101755696	421.865	1807.8	-2.10112	2.26321e-17	8.53334e-16	1261	protein_coding	chaperone protein dnaJ 20%2C chloroplastic%2C transcript variant X1
101752732	17396.3	3292.96	2.40121	2.2783e-17	8.5763e-16	2070	protein_coding	uncharacterized LOC101752732%2C transcript variant X2
101767123	286.083	77.9677	1.87269	2.28404e-17	8.584e-16	3256	protein_coding	pentatricopeptide repeat-containing protein At3g63370%2C chloroplastic
101759545	523.746	89.4616	2.54441	2.33954e-17	8.77838e-16	1121	protein_coding	uncharacterized LOC101759545%2C transcript variant X1
101781236	3121.77	392.539	2.99019	2.3826e-17	8.92552e-16	2275	protein_coding	laccase-7
101780923	1327.66	120.059	3.46968	2.40426e-17	8.99217e-16	657	protein_coding	uncharacterized LOC101780923
101779096	131.728	5.17165	4.66548	2.40911e-17	8.99583e-16	2912	protein_coding	proline-rich receptor-like protein kinase PERK9
101767765	1998.27	646.958	1.62665	2.48456e-17	9.26265e-16	667	protein_coding	60S ribosomal protein L34
101779365	3554.35	1152.22	1.62542	2.65647e-17	9.88769e-16	647	protein_coding	60S ribosomal protein L37a-1%2C transcript variant X2
101778257	14943.6	4634.82	1.68883	2.67445e-17	9.93867e-16	1278	protein_coding	50S ribosomal protein L4%2C chloroplastic
101767534	388.469	85.1695	2.18494	2.79004e-17	1.03517e-15	2708	protein_coding	G-type lectin S-receptor-like serine/threonine-protein kinase At4g27290
101768741	5216.74	1568.52	1.73384	2.81986e-17	1.04456e-15	908	protein_coding	60S ribosomal protein L11
101753696	412.356	1078.44	-1.38692	2.84518e-17	1.05226e-15	1711	pseudogene	-
101786673	9860.17	3040.69	1.69728	2.87453e-17	1.06143e-15	2287	protein_coding	60S ribosomal protein L3
101784884	320.131	77.6124	2.04459	3.11446e-17	1.1482e-15	2244	protein_coding	probable receptor-like protein kinase At1g80640%2C transcript variant X1
101783482	6146.28	2270.4	1.43677	3.15224e-17	1.16028e-15	1773	protein_coding	elongation factor 1-alpha%2C transcript variant X1
101761324	196.279	1611.03	-3.03597	3.20929e-17	1.17941e-15	1526	protein_coding	uncharacterized LOC101761324
101784981	5416.54	1737.8	1.6402	3.31577e-17	1.21662e-15	927	protein_coding	40S ribosomal protein S7
101782956	692.296	1889.38	-1.44747	3.38407e-17	1.23972e-15	3567	protein_coding	uncharacterized LOC101782956
novel.282	2507.18	653.46	1.94059	3.44379e-17	1.25962e-15	670	-	PF00253:Ribosomal protein S14p/S29e
101773417	336.378	39.6715	3.08968	3.52912e-17	1.2888e-15	1362	protein_coding	fasciclin-like arabinogalactan protein 1
101766829	108.495	3.85286	4.88981	3.64633e-17	1.32951e-15	1982	protein_coding	amino acid transporter AVT1A
101767373	4866.53	1495.41	1.70223	3.66025e-17	1.33249e-15	1103	protein_coding	60S ribosomal protein L7a-1
101752738	118803	33293	1.83527	3.67365e-17	1.33528e-15	811	protein_coding	ferredoxin
novel.230	3212.97	1428.75	1.16884	3.81642e-17	1.385e-15	5263	-	-
101767126	4210.61	1716.9	1.29484	3.87872e-17	1.40541e-15	1694	protein_coding	UDP-glycosyltransferase 74F2
101782631	296.259	78.5218	1.91138	4.075e-17	1.47423e-15	1285	pseudogene	-
101769659	555.196	66.4024	3.0569	4.13066e-17	1.49205e-15	3065	protein_coding	subtilisin-like protease SBT1.5
101755891	103.266	411.755	-2.00026	4.3105e-17	1.55459e-15	765	pseudogene	-
101772585	95.6713	449.459	-2.23298	4.64785e-17	1.67366e-15	2155	protein_coding	uncharacterized LOC101772585
101766709	149.077	17.8922	3.05712	4.79803e-17	1.72506e-15	1674	protein_coding	S-adenosylmethionine decarboxylase proenzyme
105913831	364.214	64.1965	2.49783	4.88269e-17	1.75279e-15	753	lncRNA	uncharacterized LOC105913831
101783198	4737.69	11539.6	-1.28417	4.94945e-17	1.77401e-15	1597	protein_coding	mitochondrial adenine nucleotide transporter ADNT1
101754998	1303.53	394.581	1.72334	5.03217e-17	1.80088e-15	1195	protein_coding	uncharacterized LOC101754998
101769346	13.8975	257.655	-4.18742	5.08322e-17	1.81635e-15	2078	protein_coding	cytochrome b561 and DOMON domain-containing protein At2g04850
101760034	1650.41	327.576	2.33125	5.12182e-17	1.82733e-15	1110	protein_coding	uncharacterized LOC101760034%2C transcript variant X2
101775415	796.708	3640.43	-2.19271	5.60748e-17	1.99754e-15	5036	protein_coding	homeobox-leucine zipper protein HOX29%2C transcript variant X3
101752538	1028.72	365.06	1.49487	5.64113e-17	2.00644e-15	1917	protein_coding	mannose-6-phosphate isomerase 1
101785449	4363.26	1120.41	1.96145	5.78876e-17	2.05581e-15	1133	protein_coding	60S ribosomal protein L7-3%2C transcript variant X1
101766425	243.662	2186.53	-3.16267	5.84356e-17	2.0721e-15	1423	protein_coding	transcription factor bHLH35
101777015	643.326	1426.79	-1.14971	6.10131e-17	2.1602e-15	1466	protein_coding	type IV inositol polyphosphate 5-phosphatase 11
101783394	948.075	2522.8	-1.41087	6.46741e-17	2.28633e-15	1407	protein_coding	chorismate mutase 3%2C chloroplastic
101765169	2800.01	6291.13	-1.16774	6.56456e-17	2.31715e-15	1356	protein_coding	uncharacterized LOC101765169
101775749	327.818	981.855	-1.58201	6.61266e-17	2.33059e-15	1898	protein_coding	xylose isomerase
101758961	635.202	37.8988	4.05912	6.70234e-17	2.35861e-15	2677	protein_coding	leucine-rich repeat extensin-like protein 6
101767056	614.804	75.1326	3.02446	6.75872e-17	2.37486e-15	1293	protein_coding	dihydrodipicolinate reductase-like protein CRR1%2C chloroplastic
101780781	1802.15	746.484	1.27152	6.87304e-17	2.41138e-15	2138	protein_coding	glutathione synthetase%2C chloroplastic%2C transcript variant X2
101773000	1086.89	329.122	1.72135	6.99112e-17	2.44911e-15	1470	protein_coding	uncharacterized LOC101773000
101781532	1433.44	455.297	1.65491	7.6985e-17	2.69285e-15	467	lncRNA	uncharacterized LOC101781532
101765509	2125.94	369.218	2.52374	7.88418e-17	2.75366e-15	1464	protein_coding	epoxide hydrolase 3
101763623	1033.28	305.451	1.76012	7.9291e-17	2.76518e-15	631	protein_coding	60S ribosomal protein L35a-1
101753827	312.069	47.6988	2.70374	8.16346e-17	2.84265e-15	1919	protein_coding	rRNA methyltransferase 1%2C mitochondrial
101760280	14511	3044.7	2.25266	8.28128e-17	2.87936e-15	1182	protein_coding	magnesium protoporphyrin IX methyltransferase%2C chloroplastic
101765347	2728.81	720.867	1.92053	8.56281e-17	2.97279e-15	1279	protein_coding	40S ribosomal protein SA
101762170	21112.4	5104.59	2.04816	8.75337e-17	3.03442e-15	1151	protein_coding	50S ribosomal protein L15%2C chloroplastic
101774405	842.819	2086.58	-1.30841	9.18887e-17	3.18064e-15	2475	protein_coding	bZIP transcription factor 60
101766036	5.27633	93.5208	-4.13776	9.46078e-17	3.26988e-15	1557	protein_coding	FBD-associated F-box protein At5g56370
101766997	46847.3	11910.3	1.97571	9.552e-17	3.29651e-15	1658	protein_coding	magnesium-chelatase subunit ChlI%2C chloroplastic%2C transcript variant X1
101765592	2501.98	465.695	2.42528	9.62024e-17	3.31513e-15	1268	protein_coding	haloacid dehalogenase-like hydrolase domain-containing protein At4g39970%2C transcript variant X2
101775744	6.47481	97.9047	-3.89315	9.73731e-17	3.3505e-15	961	protein_coding	nicotinamidase 2
101763019	12430.9	2926.41	2.08661	9.83608e-17	3.37948e-15	855	protein_coding	protein CURVATURE THYLAKOID 1A%2C chloroplastic
101781210	794.038	3284.72	-2.04909	1.2219e-16	4.19199e-15	1118	protein_coding	gamma-interferon-inducible lysosomal thiol reductase
101769280	7052.44	3133.2	1.1703	1.23231e-16	4.22054e-15	1168	protein_coding	photosystem I assembly factor PSA3%2C chloroplastic
101766477	3624.37	345.963	3.38841	1.23385e-16	4.22054e-15	2542	protein_coding	beta-glucosidase BoGH3B%2C transcript variant X2
101757569	12088.4	2863.79	2.0775	1.23989e-16	4.23494e-15	1168	protein_coding	thylakoid lumenal 16.5 kDa protein%2C chloroplastic
101776974	482.851	2408.69	-2.31691	1.2903e-16	4.40067e-15	1149	protein_coding	uncharacterized LOC101776974
101777605	3893.98	1306.67	1.57534	1.34857e-16	4.59266e-15	772	protein_coding	40S ribosomal protein S24-1
101767582	530.74	210.62	1.33505	1.38978e-16	4.72607e-15	1828	protein_coding	serine carboxypeptidase-like 51
101783848	57.6097	443.914	-2.94236	1.40465e-16	4.76966e-15	1623	protein_coding	2-hydroxy-6-oxononadienedioate/2-hydroxy-6-oxononatrienedioate hydrolase%2C transcript variant X1
101755000	5773.19	2797.54	1.04496	1.4294e-16	4.8466e-15	770	protein_coding	calvin cycle protein CP12-1%2C chloroplastic
101784387	692.443	198.347	1.80313	1.44058e-16	4.87741e-15	856	protein_coding	40S ribosomal protein S13-1
101771745	36966.5	4307.11	3.10133	1.66276e-16	5.62145e-15	1799	protein_coding	omega-3 fatty acid desaturase%2C chloroplastic
101785914	526.217	141.299	1.89694	1.67582e-16	5.65737e-15	835	protein_coding	cysteine-rich and transmembrane domain-containing protein WIH2
101762540	187.623	10.3661	4.17478	1.70713e-16	5.75468e-15	2071	protein_coding	uncharacterized LOC101762540
101785933	11.1801	133.237	-3.56447	1.72705e-16	5.8134e-15	1627	pseudogene	-
101785525	2242.07	560.617	1.99941	1.73021e-16	5.81561e-15	1387	protein_coding	probable uridine nucleosidase 2
101764495	12698.8	3699.23	1.7794	1.74322e-16	5.85086e-15	1254	protein_coding	60S ribosomal protein L5-1
101766738	254.533	745.701	-1.5506	1.78244e-16	5.97388e-15	1665	protein_coding	lachrymatory-factor synthase
101757405	281.786	739.649	-1.39085	1.79054e-16	5.99238e-15	2187	protein_coding	uncharacterized LOC101757405
101753139	445.389	1113.91	-1.32137	1.79631e-16	6.00305e-15	1183	protein_coding	uncharacterized LOC101753139
101785597	7170.75	2456.61	1.54556	1.93633e-16	6.46165e-15	960	protein_coding	60S ribosomal protein L18-2
101770152	16428.6	4907.37	1.74307	1.95772e-16	6.52367e-15	1568	protein_coding	30S ribosomal protein S1%2C chloroplastic
101783642	965.476	339.535	1.50738	1.96878e-16	6.55115e-15	2648	protein_coding	40S ribosomal protein S15a-1%2C transcript variant X1
101777978	20.8198	208.55	-3.32772	2.10007e-16	6.97801e-15	1069	protein_coding	uncharacterized N-acetyltransferase p20-like
101780277	4176.76	1418.96	1.55769	2.21051e-16	7.33446e-15	708	protein_coding	60S ribosomal protein L22-2
101774316	39.2108	486.852	-3.62012	2.22722e-16	7.37937e-15	2080	protein_coding	protein LAZ1 homolog 2%2C transcript variant X1
101766875	849.404	97.2373	3.12391	2.28692e-16	7.5664e-15	2072	protein_coding	leucine-rich repeat extensin-like protein 4
101753735	57.9346	1214.64	-4.38045	2.34691e-16	7.75382e-15	1656	protein_coding	probable protein phosphatase 2C 68
101783504	6395.25	2344.35	1.44801	2.36954e-16	7.81748e-15	725	protein_coding	60S ribosomal protein L23
101767739	279.523	12.7972	4.45337	2.51066e-16	8.27129e-15	3161	protein_coding	TPR repeat-containing thioredoxin TTL1
101756828	7542.21	2250.11	1.74479	2.59797e-16	8.54682e-15	1875	protein_coding	probable homogentisate phytyltransferase 2%2C chloroplastic%2C transcript variant X1
101764338	1253.23	287.05	2.1268	2.66868e-16	8.767e-15	725	protein_coding	40S ribosomal protein S19
101753088	139.958	21.3132	2.72964	2.71696e-16	8.91302e-15	2066	protein_coding	probable receptor-like protein kinase At2g39360%2C transcript variant X1
101776250	243.708	694.671	-1.51151	2.76781e-16	9.06702e-15	1279	protein_coding	probable enoyl-CoA hydratase 2%2C mitochondrial
101752752	992.958	1993.23	-1.00539	2.85118e-16	9.32699e-15	1810	protein_coding	WD40 domain-containg protein
101755784	3419.12	1255.88	1.44504	2.85794e-16	9.33592e-15	638	pseudogene	-
101758484	954.142	1974.07	-1.04907	2.90198e-16	9.4665e-15	3263	protein_coding	auxin response factor 24
101786397	1479.2	316.9	2.22386	2.91066e-16	9.48147e-15	1187	protein_coding	anthranilate synthase beta subunit 1%2C chloroplastic
101752647	2009.71	548.333	1.87328	2.9904e-16	9.72759e-15	3911	protein_coding	probable leucine-rich repeat receptor-like protein kinase At1g68400
101762321	1864.21	548.197	1.76605	3.05232e-16	9.91513e-15	1338	protein_coding	guanine nucleotide-binding protein subunit beta-like protein A
101765234	94134.9	19092.6	2.3017	3.10612e-16	1.00758e-14	1692	protein_coding	phosphoglycerate kinase%2C chloroplastic
101768362	83.9241	551.138	-2.7173	3.11315e-16	1.00845e-14	3213	protein_coding	disease resistance protein RPM1
101766115	1839.04	670.958	1.4541	3.32862e-16	1.07675e-14	1361	protein_coding	GTP-binding protein At2g22870
101785367	5.41229	161.708	-4.8668	3.3818e-16	1.09243e-14	1381	protein_coding	dof zinc finger protein DOF3.1-like
101764265	451.418	1083.61	-1.263	3.45282e-16	1.11382e-14	2501	protein_coding	uncharacterized LOC101764265%2C transcript variant X1
101754838	847.123	149.596	2.49914	3.49902e-16	1.12716e-14	1487	protein_coding	uncharacterized LOC101754838
105914520	7744.49	3255.77	1.25029	3.5879e-16	1.15419e-14	641	lncRNA	uncharacterized LOC105914520
101753989	1902.61	419.873	2.17971	3.64887e-16	1.17218e-14	2126	protein_coding	uncharacterized LOC101753989
101754967	1075.92	298.681	1.8479	3.68201e-16	1.18119e-14	1915	protein_coding	protein DETOXIFICATION 21
101754295	593.205	2335.17	-1.97637	3.7011e-16	1.18568e-14	1309	protein_coding	NADH--cytochrome b5 reductase 1
101759406	2405.22	683.224	1.81475	3.80907e-16	1.21859e-14	1670	protein_coding	peptide chain release factor PrfB1%2C chloroplastic
101768419	1149.34	204.548	2.49081	4.05752e-16	1.29629e-14	3320	protein_coding	formin-like protein 1
101776552	4251.16	1913.58	1.15174	4.17312e-16	1.33139e-14	816	protein_coding	40S ribosomal protein S11
101768962	2826.23	613.148	2.2037	4.2507e-16	1.35428e-14	902	protein_coding	thylakoid lumenal 15 kDa protein 1%2C chloroplastic
101780276	14012.8	3861.42	1.85941	4.43353e-16	1.41059e-14	988	protein_coding	50S ribosomal protein L6%2C chloroplastic
101764766	7250.49	1774	2.03084	4.46713e-16	1.41934e-14	1600	protein_coding	chlorophyll synthase%2C chloroplastic
101773994	246.455	29.841	3.05338	4.52625e-16	1.43616e-14	2951	protein_coding	glycerophosphodiester phosphodiesterase GDPDL3
101758232	836.515	1785.29	-1.09396	4.53772e-16	1.43783e-14	1660	protein_coding	hsp70-binding protein 1
101757067	163.554	3.8951	5.32283	4.60148e-16	1.45605e-14	1627	protein_coding	peroxidase 70
101769012	182.981	5.02255	5.16018	4.75796e-16	1.50351e-14	2130	protein_coding	probable pectate lyase 8%2C transcript variant X1
101781153	2306.5	246.229	3.22564	4.80753e-16	1.51712e-14	1183	protein_coding	xyloglucan endotransglucosylase/hydrolase protein 24
101766771	350.528	778.432	-1.14998	4.82063e-16	1.51919e-14	1190	protein_coding	NEP1-interacting protein-like 2
101781008	3981.85	1232.16	1.69231	5.14087e-16	1.61791e-14	692	protein_coding	60S ribosomal protein L35-2
101768717	16.5464	541.102	-5.01309	5.27202e-16	1.65694e-14	1346	protein_coding	uncharacterized abhydrolase domain-containing protein DDB_G0269086
101783366	13098.7	3020.86	2.11624	5.43478e-16	1.70579e-14	776	protein_coding	50S ribosomal protein L35%2C chloroplastic
101757483	3.5754	980.22	-8.08728	6.19879e-16	1.94263e-14	1068	protein_coding	keratin%2C type I cytoskeletal 9-like
101785401	128.119	382.826	-1.57769	6.2061e-16	1.94263e-14	1499	protein_coding	putative ataxin-3 homolog
101764051	2938.56	6949.17	-1.24179	6.25591e-16	1.95558e-14	2519	pseudogene	-
101761365	11.5129	158.078	-3.77262	6.32368e-16	1.97411e-14	1530	protein_coding	NAC domain-containing protein 21/22
101767501	812.389	272.545	1.57512	6.35965e-16	1.98268e-14	1688	protein_coding	lysine histidine transporter 2
101782123	272.89	1886.59	-2.78938	6.42987e-16	2.00188e-14	842	protein_coding	dormancy-associated protein 1
101782450	2458.72	623.834	1.97752	6.46879e-16	2.0113e-14	1571	protein_coding	rhodanese-like domain-containing protein 4A%2C chloroplastic
101764589	421.148	1289.24	-1.61419	6.5859e-16	2.04497e-14	1644	protein_coding	flavin-containing monooxygenase FMO GS-OX-like 2
101766394	115.7	563.749	-2.282	6.62773e-16	2.0548e-14	1470	protein_coding	GDSL esterase/lipase At2g42990
101780060	531.42	173.124	1.61563	6.63951e-16	2.0548e-14	1678	protein_coding	mitochondrial phosphate carrier protein 3%2C mitochondrial
101753474	583.138	54.0354	3.42792	6.64409e-16	2.0548e-14	2649	protein_coding	probable beta-D-xylosidase 7
101778503	1036.47	3873.52	-1.90103	6.82836e-16	2.10898e-14	1080	protein_coding	cold-regulated 413 plasma membrane protein 1
101783888	1242.76	3626.32	-1.545	6.85857e-16	2.1155e-14	1148	protein_coding	vesicle-associated membrane protein 721
101782633	5919.79	2055.32	1.5261	6.94093e-16	2.13807e-14	1105	protein_coding	40S ribosomal protein S6
101779578	1878.95	319.198	2.55577	7.09004e-16	2.1811e-14	1362	protein_coding	myosin-7B
101776627	13.638	291.185	-4.43532	7.52312e-16	2.31127e-14	1191	protein_coding	ethylene-responsive transcription factor ERF034
101774639	3711.05	1039.39	1.83608	7.93491e-16	2.43456e-14	759	protein_coding	60S ribosomal protein L14-1
101773829	538.905	1245.13	-1.20706	8.22675e-16	2.52077e-14	1233	protein_coding	quinone oxidoreductase PIG3
101779615	283.57	975.209	-1.78188	8.4376e-16	2.58197e-14	1428	protein_coding	NADH-cytochrome b5 reductase-like protein
101783442	14476	4379.69	1.72466	8.47326e-16	2.58947e-14	1369	protein_coding	protein THYLAKOID FORMATION1%2C chloroplastic
101777057	4483.63	1245.78	1.8473	8.56089e-16	2.61282e-14	1108	protein_coding	thioredoxin Y%2C chloroplastic%2C transcript variant X2
101756821	16522.6	3526.75	2.22792	8.59969e-16	2.62121e-14	1086	protein_coding	photosystem I chlorophyll a/b-binding protein 6%2C chloroplastic
novel.768	4000.25	1504.85	1.41073	8.85633e-16	2.6959e-14	801	-	PF01200:Ribosomal protein S28e
101770048	23454.2	7096.61	1.72458	9.27874e-16	2.82078e-14	1112	protein_coding	protein TIC 21%2C chloroplastic
111257405	17031.1	5127.76	1.73168	9.39653e-16	2.85286e-14	814	protein_coding	50S ribosomal protein L34%2C chloroplastic
101774726	5810.95	1984	1.55012	9.88582e-16	2.99422e-14	735	protein_coding	uncharacterized LOC101774726
101767048	178.056	615.804	-1.78631	9.8879e-16	2.99422e-14	2431	protein_coding	uncharacterized LOC101767048
101786952	1120.86	233.958	2.26022	9.92223e-16	3.0007e-14	1102	protein_coding	S-adenosylmethionine carrier 1%2C chloroplastic/mitochondrial
101757118	5763.6	1944.34	1.56764	1.00205e-15	3.02255e-14	1513	protein_coding	beta-carotene hydroxylase 2%2C chloroplastic
101765348	4357.99	1157.33	1.91234	1.0081e-15	3.03686e-14	2604	protein_coding	long chain acyl-CoA synthetase 9%2C chloroplastic%2C transcript variant X1
novel.5	41.9562	218.386	-2.38258	1.03364e-15	3.10975e-14	801	-	PF06376:Protein of unknown function (DUF1070)
101760766	13219.5	3453.14	1.93656	1.06203e-15	3.19104e-14	1084	protein_coding	50S ribosomal protein L9%2C chloroplastic%2C transcript variant X1
101770857	5164.7	47772.1	-3.20927	1.08081e-15	3.24326e-14	1817	protein_coding	methylsterol monooxygenase 1-1%2C transcript variant X2
101786459	293.35	40.4673	2.85458	1.10482e-15	3.31105e-14	1753	protein_coding	beta-glucosidase 24
101769730	1794.25	740.358	1.27658	1.14616e-15	3.43051e-14	1049	protein_coding	uncharacterized LOC101769730
101755821	389.179	107.235	1.86119	1.15532e-15	3.45346e-14	945	protein_coding	probable phospholipase A2 homolog 2
101771609	243.149	613.338	-1.33461	1.16e-15	3.46299e-14	2102	protein_coding	probable serine protease EDA2
novel.330	2755.57	927.897	1.57026	1.17171e-15	3.49346e-14	628	-	PF04758:Ribosomal protein S30
101773837	2276.94	798.011	1.51251	1.18512e-15	3.52893e-14	637	protein_coding	60S ribosomal protein L31
101781992	9976.5	3919.84	1.34783	1.40814e-15	4.18764e-14	1016	protein_coding	40S ribosomal protein S9-2
101786142	868.062	176.187	2.29707	1.47367e-15	4.37692e-14	1320	protein_coding	phosphomannomutase
101764500	98.0703	10.0221	3.28022	1.50504e-15	4.46437e-14	1742	protein_coding	uncharacterized LOC101764500
101767624	10899	2648.94	2.04053	1.53009e-15	4.53289e-14	741	protein_coding	30S ribosomal protein S21%2C chloroplastic
101758111	2314.6	690.675	1.74437	1.5633e-15	4.62537e-14	1848	protein_coding	heat stress transcription factor A-2d
101762106	956.252	426.852	1.16525	1.57735e-15	4.66102e-14	890	protein_coding	uncharacterized LOC101762106
101770778	338.805	795.707	-1.23384	1.67857e-15	4.94818e-14	2137	protein_coding	transcription factor GTE9
101782466	5125.54	1669.03	1.61868	1.67879e-15	4.94818e-14	812	protein_coding	40S ribosomal protein S13
101760514	1225.25	2772.94	-1.17814	1.82703e-15	5.37554e-14	1037	protein_coding	aldo-keto reductase family 4 member C10
101779970	2026.1	480.548	2.07612	1.82842e-15	5.37554e-14	1324	protein_coding	protein PALE CRESS%2C chloroplastic
101754261	1266.48	4.75131	8.02412	1.8878e-15	5.54311e-14	1774	protein_coding	expansin-B11%2C transcript variant X2
101766568	6274.41	1814.88	1.78954	1.89099e-15	5.54548e-14	1238	protein_coding	CBS domain-containing protein CBSX1%2C chloroplastic
101784246	365.246	1876.9	-2.36213	1.89352e-15	5.54589e-14	2186	protein_coding	uncharacterized LOC101784246
111255746	43.4752	212.592	-2.28718	1.95252e-15	5.71149e-14	1172	lncRNA	uncharacterized LOC111255746
101781518	107.686	2.62972	5.36272	2.07649e-15	6.0619e-14	2523	protein_coding	phenylalanine ammonia-lyase
101764430	5204.39	1908.68	1.44701	2.07753e-15	6.0619e-14	1203	protein_coding	soluble inorganic pyrophosphatase 4%2C transcript variant X2
101774128	7049.41	2763	1.35124	2.12961e-15	6.20607e-14	1037	protein_coding	40S ribosomal protein S8
101763303	131.266	15.8626	3.04445	2.15256e-15	6.26508e-14	1219	protein_coding	GPI-anchored protein LLG1%2C transcript variant X1
101755048	587.135	54.1902	3.43172	2.40343e-15	6.98649e-14	2028	protein_coding	2-succinylbenzoate--CoA ligase%2C chloroplastic/peroxisomal
101772140	185.659	3.53191	5.70595	2.50593e-15	7.27534e-14	1179	protein_coding	protein EXORDIUM-like 5
101769202	193.999	830.221	-2.09811	2.54474e-15	7.3696e-14	1937	protein_coding	uncharacterized LOC101769202%2C transcript variant X1
101781847	1087.01	506.195	1.10309	2.6696e-15	7.72156e-14	2077	protein_coding	beta-fructofuranosidase%2C insoluble isoenzyme 7
101770689	616.361	261.511	1.2369	2.7485e-15	7.93987e-14	1333	protein_coding	probable GDP-L-fucose synthase 1
101781149	4861.17	1542.18	1.65635	2.79984e-15	8.07816e-14	831	protein_coding	60S ribosomal protein L23A%2C transcript variant X1
101773860	2031.65	598.001	1.7651	2.82423e-15	8.1384e-14	903	protein_coding	60S ribosomal protein L18-2
101761760	13280.3	4135.73	1.68297	2.85647e-15	8.22111e-14	1821	protein_coding	30S ribosomal protein S10%2C chloroplastic%2C transcript variant X2
101777693	6693.08	1649.64	2.02019	2.88253e-15	8.28585e-14	1366	protein_coding	30S ribosomal protein S13%2C chloroplastic%2C transcript variant X3
101756528	412.39	137.864	1.57876	2.88638e-15	8.28665e-14	1265	protein_coding	protein TIC 20-I%2C chloroplastic
101764619	4.9584	120.035	-4.53718	3.05276e-15	8.7535e-14	617	protein_coding	uncharacterized LOC101764619
101753207	7471.19	1726.96	2.11279	3.22779e-15	9.24397e-14	865	protein_coding	30S ribosomal protein S17%2C chloroplastic
101761721	520.356	132.003	1.97663	3.68011e-15	1.05264e-13	1548	protein_coding	probable ribose-5-phosphate isomerase 1
101764410	15138.4	39.5627	8.5763	3.95471e-15	1.12979e-13	970	protein_coding	pEARLI1-like lipid transfer protein 3
105915068	3327	814.878	2.02893	3.99589e-15	1.13987e-13	1264	protein_coding	fatty-acid-binding protein 3%2C chloroplastic
101772974	1451.91	4473.46	-1.62332	3.9998e-15	1.13987e-13	1114	protein_coding	embryo-specific protein ATS3A
101785236	91.8291	302.283	-1.71369	4.03877e-15	1.14957e-13	3041	protein_coding	acylamino-acid-releasing enzyme 2%2C transcript variant X1
101777351	247.248	11.5246	4.4017	4.1281e-15	1.17355e-13	2617	protein_coding	oligopeptide transporter 1
101761485	1432.04	4033.01	-1.49315	4.20281e-15	1.19333e-13	1354	protein_coding	MADS-box transcription factor 47%2C transcript variant X2
101762679	261.532	26.5389	3.28397	4.26756e-15	1.21023e-13	4766	protein_coding	putative disease resistance RPP13-like protein 3%2C transcript variant X5
101778073	5132.43	1403.88	1.86984	4.31091e-15	1.22104e-13	1330	protein_coding	tetratricopeptide repeat domain-containing protein PYG7%2C chloroplastic
101780303	314.049	53.6124	2.54746	4.3328e-15	1.22574e-13	1610	protein_coding	F-box/kelch-repeat protein At3g61590
101775906	184.702	24.4247	2.92053	4.44251e-15	1.25525e-13	1952	protein_coding	amino acid permease 3
101772286	4695.23	1726.92	1.44315	4.44913e-15	1.2556e-13	871	protein_coding	40S ribosomal protein S14
101761403	29.0143	181.158	-2.63271	4.47683e-15	1.26188e-13	3164	protein_coding	uncharacterized LOC101761403%2C transcript variant X2
101765266	299.483	884.206	-1.55901	4.6576e-15	1.31124e-13	926	protein_coding	heat shock factor-binding protein 1%2C transcript variant X1
101777753	1590.27	634.892	1.32362	4.85932e-15	1.36637e-13	1333	protein_coding	dof zinc finger protein 4-like
101778586	612.945	265.983	1.2054	4.96165e-15	1.39346e-13	964	protein_coding	protein YLS3
101780855	3582.45	1315.72	1.44506	5.05988e-15	1.41933e-13	758	protein_coding	40S ribosomal protein S25-4
101755150	0.354175	278.716	-9.59514	5.16255e-15	1.44638e-13	698	protein_coding	late embryogenesis abundant protein Lea14-A
101772353	2838.45	526.601	2.43038	5.1869e-15	1.45146e-13	3846	protein_coding	probable cellulose synthase A catalytic subunit 6 [UDP-forming]
105913486	16.3243	221.661	-3.7368	5.28255e-15	1.47644e-13	1270	protein_coding	xylanase inhibitor protein 1
101756045	210.22	3.8454	5.70328	5.35412e-15	1.49415e-13	777	protein_coding	dirigent protein 21
101757191	7153.07	2131.23	1.74651	5.35878e-15	1.49415e-13	2014	protein_coding	protoporphyrinogen oxidase%2C chloroplastic
101752701	125.498	415.835	-1.72553	5.51957e-15	1.53714e-13	4193	protein_coding	tyrosine-sulfated glycopeptide receptor 1
101763560	155.947	13.271	3.54719	5.57542e-15	1.55083e-13	2502	protein_coding	protein NRT1/ PTR FAMILY 4.3%2C transcript variant X2
101759878	242.968	816.482	-1.748	5.63444e-15	1.56538e-13	3186	protein_coding	uncharacterized LOC101759878%2C transcript variant X3
101756329	1125.54	2455.85	-1.12488	5.64195e-15	1.56559e-13	1151	protein_coding	superoxide dismutase [Mn] 3.1%2C mitochondrial
101761387	1469.5	514.058	1.51419	5.77284e-15	1.6e-13	2100	protein_coding	pentatricopeptide repeat-containing protein At4g21190%2C transcript variant X2
101774070	1137.06	517.29	1.13556	5.81187e-15	1.6089e-13	1254	protein_coding	chlorophyll(ide) b reductase NOL%2C chloroplastic
101755134	1410.64	4399.42	-1.64141	5.88462e-15	1.6271e-13	768	protein_coding	uncharacterized LOC101755134
101758680	547.612	92.1678	2.57111	5.92729e-15	1.63695e-13	1567	protein_coding	peroxidase P7
101757809	265.062	884.087	-1.73943	6.0913e-15	1.68024e-13	2162	protein_coding	glycerol-3-phosphate acyltransferase 5
101757030	813.196	57.6299	3.8152	6.15657e-15	1.69623e-13	1504	protein_coding	expansin-B4
101784647	495.582	20.4272	4.58355	6.69592e-15	1.84265e-13	1561	protein_coding	GDSL esterase/lipase EXL3
101769269	2861.91	1131.31	1.33895	6.79969e-15	1.86899e-13	1081	protein_coding	tyrosine--tRNA ligase%2C cytoplasmic
101770611	395.996	960.998	-1.27891	6.87511e-15	1.88749e-13	2992	protein_coding	probable WRKY transcription factor 2%2C transcript variant X3
101773632	7904.5	2281.66	1.79234	6.91604e-15	1.89648e-13	1020	protein_coding	30S ribosomal protein S9%2C chloroplastic
101754337	2024.47	474.129	2.09438	6.9935e-15	1.91546e-13	843	pseudogene	-
101781369	93.6116	5.39714	4.09	7.05413e-15	1.92979e-13	1365	protein_coding	lipid phosphate phosphatase 2
101767222	11400.5	32857.5	-1.5272	7.15957e-15	1.95633e-13	3167	protein_coding	probable E3 ubiquitin-protein ligase RZFP34%2C transcript variant X1
novel.222	2164.33	883.213	1.29347	7.23588e-15	1.97394e-13	637	-	PF01779:Ribosomal L29e protein family
101778021	482.236	1029.46	-1.09515	7.241e-15	1.97394e-13	2311	protein_coding	uncharacterized LOC101778021%2C transcript variant X1
101762630	1500.83	520.622	1.52736	7.2696e-15	1.97913e-13	821	protein_coding	40S ribosomal protein S19
105913776	1103.53	539.722	1.03251	7.2771e-15	1.97913e-13	797	protein_coding	pyruvate dehydrogenase E1 component subunit alpha-1%2C mitochondrial
101768138	102.289	684.818	-2.73919	7.38433e-15	2.00595e-13	1845	protein_coding	glucan endo-1%2C3-beta-glucosidase 7
101755397	488.212	1999	-2.03441	7.39558e-15	2.00666e-13	856	protein_coding	uncharacterized LOC101755397%2C transcript variant X2
101762971	1715.63	366.767	2.22427	7.46811e-15	2.02397e-13	1254	protein_coding	nuclear transcription factor Y subunit B-8
101786065	147.885	399.126	-1.42903	7.50627e-15	2.03194e-13	1381	protein_coding	uncharacterized LOC101786065
101770259	2214.15	478.733	2.20884	7.79482e-15	2.1076e-13	913	protein_coding	ribulose bisphosphate carboxylase small chain%2C chloroplastic
101774632	282.36	657.379	-1.21998	7.89892e-15	2.13326e-13	1190	protein_coding	uncharacterized LOC101774632
101761518	3202.47	908.121	1.81819	7.91647e-15	2.13552e-13	784	protein_coding	40S ribosomal protein S12
101774480	871.651	3126.2	-1.84294	8.13276e-15	2.19132e-13	1828	protein_coding	cytochrome P450 71A1
101760540	1131.39	197.815	2.51427	8.81657e-15	2.37281e-13	1514	protein_coding	heavy metal-associated isoprenylated plant protein 32
101772243	1006.08	2047.86	-1.02515	9.05063e-15	2.43299e-13	2403	protein_coding	mitogen-activated protein kinase kinase kinase 3
101762863	1341.75	213.892	2.64728	9.09468e-15	2.442e-13	1015	protein_coding	uncharacterized LOC101762863
101774659	1023.86	3759.3	-1.87597	9.48077e-15	2.54273e-13	2685	protein_coding	nucleobase-ascorbate transporter 6
101757571	355.598	796.845	-1.16372	9.50085e-15	2.54518e-13	2290	protein_coding	nuclear transcription factor Y subunit A-7%2C transcript variant X1
101765708	1646.57	530.545	1.6335	9.94909e-15	2.66218e-13	1030	protein_coding	protein LOW PSII ACCUMULATION 2%2C chloroplastic
101770365	3712.47	959.125	1.95275	1.00387e-14	2.68306e-13	966	protein_coding	60S ribosomal protein L15-1
101786123	56991.8	14077.2	2.01736	1.06609e-14	2.84609e-13	3987	protein_coding	magnesium-chelatase subunit ChlH%2C chloroplastic
101762350	1810.9	3851	-1.08871	1.07879e-14	2.87669e-13	1655	protein_coding	putative lipase C4A8.10%2C transcript variant X1
101767832	1523.39	725.377	1.06973	1.11245e-14	2.96304e-13	1840	protein_coding	histidinol dehydrogenase%2C chloroplastic%2C transcript variant X1
101769590	112.053	646.568	-2.52805	1.12137e-14	2.98338e-13	1878	protein_coding	ureide permease 4
101756117	134.251	412.391	-1.61791	1.1288e-14	2.99721e-13	2263	protein_coding	MACPF domain-containing protein At4g24290
101780404	7.94135	202.842	-4.64892	1.12915e-14	2.99721e-13	2028	protein_coding	lecithin-cholesterol acyltransferase-like 1
101768954	351.798	60.6333	2.53961	1.20716e-14	3.20063e-13	862	protein_coding	acyl-coenzyme A thioesterase 13
101775633	228.581	56.8264	2.00804	1.21816e-14	3.2261e-13	933	protein_coding	uncharacterized LOC101775633
101756207	2674.3	653.916	2.03139	1.25466e-14	3.319e-13	1364	protein_coding	superoxide dismutase [Fe] 2%2C chloroplastic
101768416	363.469	2952.35	-3.02019	1.30978e-14	3.46086e-13	2009	protein_coding	trans-cinnamate 4-monooxygenase
101776207	248.86	1540.43	-2.63039	1.33159e-14	3.51449e-13	1799	protein_coding	homeobox-leucine zipper protein HOX19%2C transcript variant X1
101773949	1413.87	340.903	2.05193	1.33621e-14	3.52267e-13	1814	protein_coding	polygalacturonase At1g48100
101780774	868.702	3646.38	-2.06945	1.43978e-14	3.79143e-13	2195	protein_coding	protein NRT1/ PTR FAMILY 3.1
101781498	313.26	84.9477	1.87923	1.45004e-14	3.8141e-13	957	protein_coding	uncharacterized LOC101781498
101776562	13.996	150.074	-3.40766	1.47437e-14	3.87372e-13	661	protein_coding	protein TsetseEP-like
101763054	3088.7	1017.03	1.60298	1.53448e-14	4.02709e-13	1506	protein_coding	geranylgeranyl pyrophosphate synthase 7%2C chloroplastic
101753857	2234.77	370.345	2.59276	1.56011e-14	4.08973e-13	1361	protein_coding	myb-related protein Zm38
101757735	338.413	1248.47	-1.88327	1.57764e-14	4.13104e-13	2839	protein_coding	U-box domain-containing protein 4
101767768	5.51588	285.283	-5.64919	1.57961e-14	4.13153e-13	915	protein_coding	late embryogenesis abundant protein D-34
101782406	162347	37885.9	2.09933	1.67401e-14	4.37352e-13	1115	protein_coding	chlorophyll a-b binding protein%2C chloroplastic
101760583	605.304	23.9282	4.65724	1.70202e-14	4.4417e-13	1556	protein_coding	peroxidase 39
101770773	179.983	517.007	-1.51976	1.73657e-14	4.52677e-13	1890	protein_coding	inositol-tetrakisphosphate 1-kinase 6%2C transcript variant X1
101770424	15549	43851.6	-1.49574	1.76306e-14	4.59069e-13	1860	protein_coding	polyamine oxidase
101783479	1571.46	399.884	1.9747	1.80021e-14	4.6796e-13	742	protein_coding	40S ribosomal protein S12
101778895	2510.6	821.12	1.6122	1.80124e-14	4.6796e-13	3502	protein_coding	alpha%2Calpha-trehalose-phosphate synthase [UDP-forming] 1
101776730	4561.31	13630.1	-1.57944	1.89806e-14	4.92564e-13	2442	protein_coding	protein TolB
101762537	1879.29	754.194	1.31683	1.91422e-14	4.96201e-13	1369	protein_coding	eukaryotic translation initiation factor 3 subunit F
101760075	256.476	786.131	-1.61625	1.9652e-14	5.0885e-13	2175	misc_RNA	uncharacterized LOC101760075
101753473	866.118	147.981	2.54872	1.99697e-14	5.165e-13	2133	protein_coding	probable polyamine oxidase 4
101753305	4721.54	1971.68	1.25978	2.03192e-14	5.24954e-13	1303	protein_coding	60S acidic ribosomal protein P0
101761960	178.06	542.847	-1.6083	2.08439e-14	5.37911e-13	1193	protein_coding	uncharacterized LOC101761960
101771223	676.314	242.93	1.477	2.12763e-14	5.48461e-13	753	protein_coding	30S ribosomal protein S17
101771531	171.225	512.86	-1.58549	2.1951e-14	5.65227e-13	2276	protein_coding	glycosyltransferase family 92 protein Os08g0121900
101765661	2272.7	665.543	1.77065	2.36246e-14	6.06975e-13	4439	protein_coding	putative pentatricopeptide repeat-containing protein At5g52630%2C transcript variant X9
101763813	17961.1	6294.4	1.51274	2.40376e-14	6.16903e-13	2133	protein_coding	2%2C3-bisphosphoglycerate-independent phosphoglycerate mutase
101764089	1579.7	4490.6	-1.50662	2.40931e-14	6.17644e-13	878	protein_coding	cytochrome b5
101757983	121.018	534.138	-2.14647	2.45136e-14	6.27731e-13	1891	protein_coding	cytochrome P450 72A15
101752790	348.792	28.3965	3.61652	2.52042e-14	6.43996e-13	1308	protein_coding	probable WRKY transcription factor 62
101761253	2863.16	1358.94	1.0758	2.59208e-14	6.61578e-13	1740	protein_coding	calreticulin-3
101776447	160.638	1055.51	-2.71864	2.611e-14	6.65675e-13	1268	protein_coding	uncharacterized LOC101776447
101772891	259.205	661.518	-1.3505	2.63497e-14	6.7105e-13	1961	protein_coding	glyoxylate/hydroxypyruvate reductase HPR3%2C transcript variant X1
101758623	495.973	192.289	1.36513	2.70678e-14	6.88585e-13	1800	protein_coding	polyol transporter 5
101776116	341.36	893.325	-1.38793	2.731e-14	6.93984e-13	1692	protein_coding	uncharacterized LOC101776116%2C transcript variant X3
101757507	1202.72	483.98	1.31339	2.7834e-14	7.06528e-13	540	protein_coding	40S ribosomal protein S21%2C transcript variant X1
101774492	2713.8	913.005	1.57098	2.85935e-14	7.25014e-13	1773	protein_coding	transcription factor MYBS1
101775105	1767.69	813.067	1.12022	2.88918e-14	7.31778e-13	1044	protein_coding	adenine phosphoribosyltransferase 1
101767503	3135.37	1046.12	1.58329	2.95126e-14	7.46688e-13	1353	protein_coding	uncharacterized LOC101767503
101762138	337.649	1072.43	-1.66851	2.9809e-14	7.5296e-13	1835	protein_coding	aldo-keto reductase family 4 member C10%2C transcript variant X1
101780345	203.643	41.1818	2.301	2.98253e-14	7.5296e-13	771	protein_coding	ribosomal L1 domain-containing protein 1
101757061	2428.7	920.042	1.39982	3.01258e-14	7.59721e-13	1467	protein_coding	uncharacterized LOC101757061%2C transcript variant X2
101784577	535.631	1247.9	-1.21888	3.04585e-14	7.67277e-13	891	protein_coding	ubiquitin-conjugating enzyme E2 5B
101776169	230.172	45.3901	2.34742	3.22049e-14	8.10223e-13	1930	protein_coding	adenylate isopentenyltransferase
101755940	234252	65646.1	1.83527	3.22331e-14	8.10223e-13	861	protein_coding	plastocyanin%2C chloroplastic
101754654	1218.08	3942.46	-1.69385	3.37992e-14	8.4867e-13	1434	protein_coding	probable aldo-keto reductase 2
101785923	4566.11	1806.22	1.33759	3.48797e-14	8.74855e-13	1082	protein_coding	ylmG homolog protein 2%2C chloroplastic
101781156	1765.04	4042.15	-1.19558	3.78678e-14	9.48778e-13	1997	protein_coding	interferon-related developmental regulator 2
101777215	256.119	13.7263	4.20403	3.7959e-14	9.50038e-13	2082	protein_coding	uncharacterized LOC101777215
101774924	1976.65	637.467	1.63307	3.85273e-14	9.63224e-13	2363	protein_coding	probable metal-nicotianamine transporter YSL6
101777619	304.014	2025.15	-2.73351	3.86291e-14	9.64731e-13	1303	protein_coding	lactoylglutathione lyase%2C transcript variant X1
101755098	113.37	18.0453	2.64326	3.89882e-14	9.72654e-13	2640	protein_coding	cysteine-rich receptor-like protein kinase 15
101777111	399.775	86.328	2.20502	3.90559e-14	9.73296e-13	2142	pseudogene	-
101786720	5756.32	1296.49	2.15031	3.97662e-14	9.89936e-13	2438	protein_coding	protein PHOSPHATE STARVATION RESPONSE 3%2C transcript variant X1
101778252	173.169	18.9317	3.20102	4.0861e-14	1.0161e-12	1482	protein_coding	metacaspase-1
101781725	11834.9	3234.11	1.87148	4.45233e-14	1.10599e-12	1262	protein_coding	30S ribosomal protein S5%2C chloroplastic
101765141	194.957	45.5579	2.10299	4.50104e-14	1.11689e-12	2277	protein_coding	endoglucanase 16
101774286	6879.98	2431.35	1.50068	4.54548e-14	1.12672e-12	824	protein_coding	40S ribosomal protein S26
101770092	120.102	5.3932	4.49916	4.56965e-14	1.1315e-12	2137	protein_coding	stomatal closure-related actin-binding protein 1%2C transcript variant X1
101767035	2476.82	5008.9	-1.01608	4.71563e-14	1.1664e-12	2897	protein_coding	protein ROOT HAIR DEFECTIVE 3 homolog 1
101775269	1066.33	294.564	1.8569	5.01296e-14	1.23863e-12	1020	protein_coding	non-specific lipid-transfer protein-like protein At2g13820
101786514	2233.15	733.453	1.6066	5.05376e-14	1.24738e-12	827	protein_coding	60S ribosomal protein L12-1
101771270	203.084	14.5324	3.79828	5.23837e-14	1.29158e-12	1197	protein_coding	chaperone protein DnaJ
101753759	230.945	73.8318	1.64665	5.25174e-14	1.2935e-12	2369	protein_coding	L-type lectin-domain containing receptor kinase IV.4
101784712	1547.5	584.8	1.40339	5.34047e-14	1.31396e-12	2180	protein_coding	NLR family CARD domain-containing protein 3
101753309	2735.02	569.028	2.26408	5.3947e-14	1.32538e-12	1008	protein_coding	peptidyl-prolyl cis-trans isomerase FKBP16-3%2C chloroplastic
101772004	430.359	110.087	1.96372	5.39831e-14	1.32538e-12	966	protein_coding	lamin-like protein
101778731	1028.17	333.811	1.6217	5.41634e-14	1.32841e-12	1237	protein_coding	fatty-acid-binding protein 1
101759768	2334.49	443.379	2.39522	5.54023e-14	1.35736e-12	1195	protein_coding	peptidyl-prolyl cis-trans isomerase FKBP18%2C chloroplastic%2C transcript variant X3
101782081	437.583	2388.45	-2.44823	5.69629e-14	1.39412e-12	1461	protein_coding	ACT domain-containing protein ACR12
101773617	890.742	231.042	1.94456	5.80548e-14	1.41935e-12	3243	protein_coding	putative disease resistance RPP13-like protein 3%2C transcript variant X2
101774189	5.17661	76.3394	-3.8544	6.01126e-14	1.46657e-12	665	protein_coding	uncharacterized LOC101774189
101779236	41.8208	287.525	-2.76764	6.06981e-14	1.4793e-12	1108	protein_coding	putative lipid phosphate phosphatase 3%2C chloroplastic
101779126	4236.77	1601.94	1.40349	6.24717e-14	1.52093e-12	906	protein_coding	40S ribosomal protein S15
101756224	5217.33	1549.67	1.75094	6.26013e-14	1.52249e-12	1081	protein_coding	50S ribosomal protein L10%2C chloroplastic
101774937	119.802	18.8592	2.67705	6.38987e-14	1.55242e-12	1528	protein_coding	GDSL esterase/lipase At3g26430
101778122	35.8096	208.835	-2.52999	6.81634e-14	1.6543e-12	1586	protein_coding	zinc finger HIT domain-containing protein 2
101779776	23393.3	6974.13	1.74595	6.84811e-14	1.66027e-12	1774	protein_coding	protein plastid transcriptionally active 16%2C chloroplastic
101786045	13461.1	4049.32	1.73293	6.85888e-14	1.66115e-12	1333	protein_coding	uncharacterized LOC101786045
101768065	192.746	33.7934	2.51134	7.04317e-14	1.70401e-12	1173	protein_coding	uncharacterized LOC101768065
101779699	2878.81	731.468	1.97601	7.21948e-14	1.74485e-12	1168	protein_coding	uncharacterized LOC101779699
101762889	190.687	27.4521	2.80267	7.52916e-14	1.8178e-12	1035	protein_coding	chitinase 6
101764729	159.093	402.585	-1.33914	7.93936e-14	1.91485e-12	2107	protein_coding	probable mannan synthase 5%2C transcript variant X2
101756508	38831.6	165857	-2.09462	8.20176e-14	1.97403e-12	1776	protein_coding	S-adenosylmethionine synthase 1
101784482	11853.7	4143.9	1.51618	8.34761e-14	2.00706e-12	1088	protein_coding	photosystem II reaction center PSB28 protein%2C chloroplastic
101752568	466.6	153.053	1.60913	8.37353e-14	2.01121e-12	2013	protein_coding	protein disulfide isomerase-like 1-5
101765251	185.828	13.2828	3.79056	8.4076e-14	2.0173e-12	986	protein_coding	testis-specific gene A8 protein-like%2C transcript variant X2
101762479	18579.1	4683.52	1.98792	8.44701e-14	2.02467e-12	1028	protein_coding	50S ribosomal protein L3%2C chloroplastic
101754825	1107.79	480.596	1.20385	8.51336e-14	2.03847e-12	841	protein_coding	elongation factor P
101771353	373.126	47.627	2.96002	9.12409e-14	2.18245e-12	2006	protein_coding	3-ketoacyl-CoA synthase 11
101755654	544.938	115.902	2.23006	9.40967e-14	2.24763e-12	1702	protein_coding	tRNA (guanine(26)-N(2))-dimethyltransferase
101782374	2090.17	420.028	2.314	9.41594e-14	2.24763e-12	2470	protein_coding	subtilisin-like protease SBT3.9
101772778	134.559	17.3878	2.93083	9.50547e-14	2.26667e-12	1462	pseudogene	-
101770342	420.817	864.955	-1.03803	9.58335e-14	2.2829e-12	1359	protein_coding	caffeic acid 3-O-methyltransferase
101756692	796.934	1596.28	-1.00212	1.00188e-13	2.38312e-12	4033	protein_coding	protein MEI2-like 4%2C transcript variant X1
101760872	150.32	618.945	-2.03713	1.00246e-13	2.38312e-12	2247	protein_coding	65-kDa microtubule-associated protein 8%2C transcript variant X2
101784150	3096.34	7693.4	-1.31301	1.02038e-13	2.42325e-12	955	protein_coding	ubiquitin-conjugating enzyme E2 7
101760037	507.866	104.347	2.27994	1.03081e-13	2.44551e-12	1635	protein_coding	protein RETICULATA-RELATED 4%2C chloroplastic
101752598	750.382	2289.16	-1.60938	1.09752e-13	2.60112e-12	1129	protein_coding	CASP-like protein 1E1
106804123	2798.98	763.886	1.87252	1.10484e-13	2.61579e-12	1085	protein_coding	rhodanese-like domain-containing protein 10
101785215	110519	32415.5	1.76953	1.1219e-13	2.65349e-12	802	protein_coding	photosystem I reaction center subunit VI%2C chloroplastic
101754563	16897.6	135267	-3.00087	1.13459e-13	2.67817e-12	2282	protein_coding	phosphomethylethanolamine N-methyltransferase
101758422	195.573	56.0008	1.80096	1.13464e-13	2.67817e-12	2180	protein_coding	uncharacterized LOC101758422
101771115	1848.71	4495.31	-1.28164	1.1364e-13	2.67959e-12	1706	protein_coding	aspartate aminotransferase%2C cytoplasmic
101762684	729.957	1681.8	-1.20474	1.15043e-13	2.70993e-12	1829	protein_coding	nuclear transcription factor Y subunit A-1
101784938	483.402	111.613	2.11031	1.19107e-13	2.80281e-12	2124	protein_coding	uncharacterized LOC101784938
101767951	765.997	292.523	1.3872	1.20821e-13	2.84027e-12	1923	protein_coding	B-box zinc finger protein 22
101766770	210.596	16.4055	3.67822	1.21319e-13	2.84911e-12	2749	protein_coding	subtilisin-like protease SBT1.2
101765518	66.1292	509.632	-2.94381	1.22432e-13	2.87233e-12	2054	protein_coding	ethylene-responsive transcription factor CRF3
101772800	551.613	190.141	1.53525	1.26627e-13	2.96775e-12	2003	protein_coding	transcription factor DIVARICATA
101777700	687.617	1534.14	-1.15707	1.27083e-13	2.97542e-12	1922	protein_coding	ferrochelatase-1%2C chloroplastic%2C transcript variant X3
101766493	6502.49	2481.82	1.38967	1.27323e-13	2.97542e-12	783	protein_coding	nucleoside diphosphate kinase 1
111257274	218.374	30.674	2.84361	1.27339e-13	2.97542e-12	1258	lncRNA	uncharacterized LOC111257274
101757761	638.216	1636.99	-1.35899	1.30721e-13	3.05138e-12	1773	protein_coding	myb-like protein X
101754993	1461.8	3130.84	-1.09886	1.31596e-13	3.06872e-12	955	protein_coding	heavy metal-associated isoprenylated plant protein 39
101768453	39.6816	221.245	-2.4746	1.32338e-13	3.08293e-12	1953	protein_coding	beta-glucuronosyltransferase GlcAT14A
101765261	6390.86	2884.64	1.14766	1.326e-13	3.08594e-12	948	protein_coding	60S ribosomal protein L19-1
101758809	1101.81	2227.51	-1.01583	1.3602e-13	3.16237e-12	2458	protein_coding	probable glutamate carboxypeptidase LAMP1
101772301	283.978	91.9916	1.63012	1.38302e-13	3.2122e-12	2129	protein_coding	CDP-diacylglycerol--serine O-phosphatidyltransferase 1%2C transcript variant X3
101780142	5028.94	1278.77	1.97506	1.40945e-13	3.27032e-12	974	protein_coding	50S ribosomal protein L11
101780196	915.142	237.092	1.94628	1.46755e-13	3.40172e-12	4334	protein_coding	kinesin-like protein KIN-7H%2C transcript variant X3
101756458	536.478	210.028	1.35275	1.49554e-13	3.46314e-12	465	lncRNA	uncharacterized LOC101756458
101771203	2411.2	433.102	2.47543	1.53142e-13	3.54014e-12	1460	protein_coding	protein NDH-DEPENDENT CYCLIC ELECTRON FLOW 5
101784158	4713.13	1751.25	1.4283	1.53183e-13	3.54014e-12	1149	protein_coding	40S ribosomal protein S6
101766854	375.683	1087.61	-1.53397	1.5416e-13	3.55917e-12	1419	protein_coding	altered inheritance rate of mitochondria protein 25
101778255	2950.36	18357.6	-2.63717	1.59507e-13	3.67895e-12	1539	protein_coding	ricin B-like lectin R40C1
101760161	198.226	720.254	-1.86498	1.66887e-13	3.84535e-12	1760	protein_coding	protein ROOT INITIATION DEFECTIVE 3%2C transcript variant X2
101762554	426.802	122.314	1.80064	1.69395e-13	3.89927e-12	3816	protein_coding	leucine-rich repeat receptor-like serine/threonine-protein kinase BAM1
101759354	4261.05	1608.58	1.40546	1.73486e-13	3.98948e-12	885	protein_coding	60S ribosomal protein L24
101776480	1075.42	120.332	3.15859	1.75635e-13	4.03491e-12	3027	protein_coding	uncharacterized LOC101776480
101766258	680.509	37.5782	4.17217	1.80839e-13	4.15036e-12	1640	protein_coding	gibberellin 20 oxidase 2
101776384	1181.86	501.482	1.2366	1.83092e-13	4.19792e-12	3400	protein_coding	transcription factor IIIA%2C transcript variant X2
101770658	5695.84	2710.34	1.07138	1.83539e-13	4.20403e-12	1884	protein_coding	UDP-sulfoquinovose synthase%2C chloroplastic
105913540	277.119	67.3376	2.0413	1.90644e-13	4.36246e-12	1718	protein_coding	probable glucan 1%2C3-beta-glucosidase A
101785856	2598.72	7202.64	-1.47073	2.00723e-13	4.58857e-12	727	protein_coding	dynein light chain 2%2C cytoplasmic
101781218	1011.12	420.299	1.26559	2.0239e-13	4.62213e-12	1422	protein_coding	uncharacterized LOC101781218
101770874	106.441	395.267	-1.89361	2.053e-13	4.68399e-12	1107	protein_coding	uncharacterized protein At4g22758
101760450	231.865	528.716	-1.1878	2.11398e-13	4.81839e-12	1800	protein_coding	uncharacterized LOC101760450
101758878	323.911	796.562	-1.29863	2.17519e-13	4.95304e-12	1376	protein_coding	very-long-chain 3-oxoacyl-CoA reductase-like protein At1g24470%2C transcript variant X2
101763907	501.426	1183.92	-1.24029	2.23674e-13	5.0882e-12	1213	protein_coding	tetratricopeptide repeat protein 1
101764742	380.225	116.967	1.70128	2.24355e-13	5.0987e-12	1747	protein_coding	branched-chain-amino-acid aminotransferase 5%2C chloroplastic%2C transcript variant X1
101778102	527.165	1445.51	-1.4535	2.26256e-13	5.13687e-12	2449	protein_coding	calmodulin-binding protein 60 C%2C transcript variant X1
101764465	5016.84	2121.5	1.24193	2.27293e-13	5.15539e-12	665	protein_coding	ubiquitin-60S ribosomal protein L40-2
101767219	124.904	16.8872	2.87403	2.36148e-13	5.35099e-12	2112	protein_coding	uncharacterized LOC101767219
101762026	301.892	867.709	-1.52265	2.40501e-13	5.44432e-12	3030	protein_coding	phospholipase D alpha 2
101758854	121.004	741.311	-2.61606	2.54233e-13	5.74512e-12	644	protein_coding	uncharacterized LOC101758854
101762832	32393.6	7497.73	2.11113	2.54283e-13	5.74512e-12	2178	protein_coding	glutamyl-tRNA reductase 2
101763853	258.371	15.4804	4.08074	2.546e-13	5.74669e-12	627	protein_coding	putative lipid-transfer protein DIR1
101766529	192.92	691.458	-1.84206	2.57051e-13	5.79638e-12	2306	protein_coding	uncharacterized protein DDB_G0271670%2C transcript variant X1
101777096	397.172	2151.24	-2.43712	2.61434e-13	5.88379e-12	1977	protein_coding	ACT domain-containing protein ACR6
101771730	112.338	384.007	-1.77584	2.63823e-13	5.9318e-12	1041	protein_coding	protein CutA 1%2C chloroplastic%2C transcript variant X1
101767772	1513.74	507.864	1.5759	2.774e-13	6.23103e-12	728	protein_coding	60S ribosomal protein L32-1
101778346	3652.93	1492.83	1.29093	2.80204e-13	6.28793e-12	1309	protein_coding	monothiol glutaredoxin-S12%2C chloroplastic
101763093	126.172	23.8514	2.39727	2.83312e-13	6.35154e-12	1505	protein_coding	uncharacterized LOC101763093
101779802	11677.4	2979.37	1.97051	2.8985e-13	6.49123e-12	894	protein_coding	30S ribosomal protein 3%2C chloroplastic
101770693	279.295	29.4895	3.22737	2.90101e-13	6.49123e-12	2547	protein_coding	cytochrome P450 90B2%2C transcript variant X1
101768325	8971.94	3031.64	1.56518	2.90974e-13	6.50449e-12	1102	protein_coding	30S ribosomal protein 2%2C chloroplastic
101758095	3679.97	1193.62	1.62402	2.97665e-13	6.64651e-12	3125	protein_coding	carotene epsilon-monooxygenase%2C chloroplastic%2C transcript variant X3
101770149	382.476	886.809	-1.21512	2.97899e-13	6.64651e-12	2023	protein_coding	uncharacterized LOC101770149%2C transcript variant X2
101758346	1576.37	3281.99	-1.05797	2.99841e-13	6.68341e-12	1696	protein_coding	probable polygalacturonase At1g80170
101777882	3555.61	896.104	1.98813	3.01283e-13	6.7091e-12	860	protein_coding	uncharacterized LOC101777882
101786563	761.74	162.269	2.23159	3.02372e-13	6.72691e-12	1815	protein_coding	purple acid phosphatase 2
101763736	4700.85	971.089	2.27483	3.12605e-13	6.9479e-12	1541	protein_coding	peptidyl-prolyl cis-trans isomerase CYP37%2C chloroplastic
101781742	444.508	100.585	2.14249	3.14532e-13	6.98405e-12	2357	protein_coding	imidazole glycerol phosphate synthase hisHF%2C chloroplastic
101772957	438.268	1142.46	-1.38197	3.17139e-13	7.03521e-12	1958	protein_coding	digalactosyldiacylglycerol synthase 2%2C chloroplastic
101774547	2282.65	785.479	1.53854	3.18192e-13	7.05185e-12	980	protein_coding	uncharacterized LOC101774547%2C transcript variant X2
101779360	6512.54	18552.5	-1.51021	3.22462e-13	7.13965e-12	702	protein_coding	metallothionein-like protein 2A
101758521	14254.9	3310.98	2.10599	3.30382e-13	7.30805e-12	924	protein_coding	50S ribosomal protein L24%2C chloroplastic
101759256	185.733	537.434	-1.53497	3.31889e-13	7.3344e-12	1253	protein_coding	protein-L-isoaspartate O-methyltransferase
101756105	212.093	41.4724	2.34939	3.44011e-13	7.58991e-12	1691	protein_coding	tRNA (guanine-N(7)-)-methyltransferase%2C transcript variant X1
101766910	1019.76	2072.4	-1.02351	3.44105e-13	7.58991e-12	1409	protein_coding	uncharacterized LOC101766910
101783228	641.938	1538.05	-1.25951	3.47147e-13	7.64975e-12	1050	protein_coding	uncharacterized LOC101783228
101784210	2913.35	864.395	1.75218	3.55577e-13	7.82808e-12	2458	protein_coding	transcription factor bHLH77
101758813	319.939	20.576	3.94483	3.58453e-13	7.87648e-12	830	protein_coding	pectinesterase inhibitor 28-like
101771681	122.249	450.892	-1.88153	3.63727e-13	7.9848e-12	809	protein_coding	uncharacterized LOC101771681
101781580	2028.95	7256.88	-1.83876	3.68367e-13	8.07903e-12	1444	protein_coding	NAC domain-containing protein 67
101778637	522.467	189.198	1.46356	3.73879e-13	8.19218e-12	1345	protein_coding	transmembrane protein 56-B
101757742	261.842	31.5688	3.03871	3.80454e-13	8.32839e-12	1130	protein_coding	expansin-B11
101762355	1368.93	358.8	1.9313	3.87267e-13	8.46955e-12	1311	protein_coding	aspartic proteinase nepenthesin-2
101782765	702.547	105.707	2.73058	4.13804e-13	9.0329e-12	5746	pseudogene	-
101759360	30762.9	11599	1.40717	4.19029e-13	9.13838e-12	1625	protein_coding	phosphoglycerate kinase%2C cytosolic
101762844	701.114	243.645	1.527	4.27459e-13	9.31346e-12	1347	protein_coding	SPX domain-containing protein 1
101763379	15693.1	5430.48	1.53093	4.30194e-13	9.36427e-12	981	protein_coding	photosystem II repair protein PSB27-H1%2C chloroplastic
101774325	276.356	2141.59	-2.95309	4.34367e-13	9.44626e-12	1075	protein_coding	early nodulin-like protein 2
111256206	55.4108	206.413	-1.89245	4.38545e-13	9.52821e-12	1364	lncRNA	uncharacterized LOC111256206%2C transcript variant X1
101766462	805.093	86.3438	3.21808	4.44469e-13	9.64788e-12	1449	protein_coding	putative glucan endo-1%2C3-beta-glucosidase GVI
101774771	43716.9	13313	1.71534	4.46151e-13	9.66963e-12	1131	protein_coding	ATP synthase delta chain%2C chloroplastic
101765813	2561.05	1056.71	1.27666	4.46304e-13	9.66963e-12	1020	protein_coding	glutathione S-transferase F11
101779599	521.203	1392.31	-1.41592	4.53757e-13	9.82195e-12	3662	protein_coding	calmodulin-binding transcription activator 3%2C transcript variant X1
101772218	7437.54	1495.71	2.31374	4.5757e-13	9.89526e-12	988	protein_coding	photosynthetic NDH subunit of subcomplex B 3%2C chloroplastic
101755618	629.497	165.909	1.92076	4.60131e-13	9.9414e-12	1308	protein_coding	glycine-rich cell wall structural protein 2%2C transcript variant X2
101783485	2000.26	626.798	1.67344	4.63398e-13	1.00027e-11	1619	protein_coding	rhodanese-like domain-containing protein 8%2C chloroplastic
101777487	6710.45	2036.71	1.71988	4.72895e-13	1.01982e-11	1100	protein_coding	ribosome-recycling factor%2C chloroplastic
101768261	1212.83	472.214	1.35956	4.79557e-13	1.03323e-11	1316	protein_coding	protein OVEREXPRESSOR OF CATIONIC PEROXIDASE 3%2C transcript variant X2
101781901	935.594	1924.01	-1.03986	4.83743e-13	1.04128e-11	2830	protein_coding	uncharacterized LOC101781901%2C transcript variant X2
101765778	429.448	1035.17	-1.26964	4.94253e-13	1.06292e-11	1082	protein_coding	uncharacterized LOC101765778
106804501	159.535	441.866	-1.46988	5.07261e-13	1.08988e-11	964	protein_coding	uncharacterized LOC106804501%2C transcript variant X2
101786165	629.738	82.1185	2.93924	5.1165e-13	1.0983e-11	1288	protein_coding	myb-related protein MYBAS2
101767617	8.54611	81.247	-3.23869	5.21693e-13	1.11882e-11	1313	protein_coding	probable glutathione S-transferase GSTU6
101770741	927.681	2205.67	-1.2503	5.31525e-13	1.13886e-11	1086	protein_coding	probable peroxygenase 5
novel.169	255.158	31.7484	3.00367	5.44063e-13	1.16465e-11	908	-	PF11779:Protein of unknown function (DUF3317)
101781542	402.673	49.6756	3.00798	5.58144e-13	1.19369e-11	1458	protein_coding	1-aminocyclopropane-1-carboxylate oxidase 1
101757524	11594.9	3664.52	1.66174	5.62812e-13	1.20256e-11	867	protein_coding	uncharacterized LOC101757524
101757830	325.393	9.44527	5.08215	5.66744e-13	1.20985e-11	1092	protein_coding	gibberellin-regulated protein 6-like%2C transcript variant X2
101778417	2536.1	814.85	1.63813	5.67422e-13	1.21019e-11	727	protein_coding	40S ribosomal protein S24-1
101782231	267.746	48.8875	2.45066	5.80165e-13	1.23623e-11	2978	protein_coding	phosphoglycerate mutase-like protein 4%2C transcript variant X4
101761129	176.485	409.821	-1.21617	5.96784e-13	1.27048e-11	1749	protein_coding	uncharacterized LOC101761129
101771044	2317.8	1084.78	1.09536	6.3366e-13	1.34775e-11	1494	protein_coding	3-isopropylmalate dehydrogenase%2C chloroplastic
101765061	412.901	1305.69	-1.66292	6.37107e-13	1.35384e-11	1890	protein_coding	aromatic-L-amino-acid decarboxylase
101785711	2546.23	6396.96	-1.32906	6.50251e-13	1.3805e-11	1672	protein_coding	ethylene-responsive transcription factor 1
101752581	1639.71	690.173	1.24846	6.57227e-13	1.39404e-11	865	pseudogene	-
101771019	439.836	1006.41	-1.19412	6.63074e-13	1.40516e-11	3501	protein_coding	probable alpha%2Calpha-trehalose-phosphate synthase [UDP-forming] 9%2C transcript variant X1
101766665	899.578	116.533	2.9464	6.66851e-13	1.41188e-11	2903	protein_coding	probable methyltransferase PMT26
105914502	72.1166	1.571	5.47286	6.72454e-13	1.42244e-11	713	protein_coding	uncharacterized LOC105914502
101767994	291.271	55.7185	2.38392	6.74478e-13	1.42542e-11	756	protein_coding	protein ALP1-like
101757435	112.611	445.246	-1.97974	7.05378e-13	1.48937e-11	1332	protein_coding	probable NAD(P)H-dependent oxidoreductase 2
101757495	8.2243	113.733	-3.78337	7.063e-13	1.48997e-11	1687	protein_coding	mucin-1
101776005	1039.53	340.529	1.61045	7.35251e-13	1.54963e-11	943	protein_coding	40S ribosomal protein S12
101753652	4898.3	1487.4	1.71962	7.46592e-13	1.57211e-11	790	protein_coding	60S ribosomal protein L21-2
101760055	263.829	54.709	2.26711	7.54544e-13	1.58741e-11	1440	protein_coding	exocyst complex component EXO70A1
101757211	152.069	4.09367	5.24448	7.7623e-13	1.63156e-11	709	protein_coding	cortical cell-delineating protein
101764078	1010.52	106.486	3.24706	7.91449e-13	1.66204e-11	1940	protein_coding	sulfoquinovosyl transferase SQD2
101756613	1003.85	3526.48	-1.8123	8.01305e-13	1.68122e-11	583	lncRNA	uncharacterized LOC101756613
novel.243	0.573665	186.821	-8.15149	8.0884e-13	1.6955e-11	1690	-	-
101753640	62.7546	208.594	-1.73579	8.32078e-13	1.74264e-11	1363	protein_coding	replication factor C subunit 5
101783275	2360.21	624.695	1.91678	8.34746e-13	1.74665e-11	1395	protein_coding	28 kDa ribonucleoprotein%2C chloroplastic
101781186	1729.74	8712.3	-2.33207	8.39928e-13	1.75591e-11	2269	protein_coding	methylenetetrahydrofolate reductase 1
101764184	164.133	21.4627	2.91987	8.49255e-13	1.77381e-11	2868	protein_coding	putative receptor protein kinase ZmPK1%2C transcript variant X2
novel.84	88.5153	258.695	-1.54993	8.83316e-13	1.84164e-11	1947	-	PF00240:Ubiquitin family
101773995	80.932	8.56587	3.24845	9.18931e-13	1.91418e-11	3430	protein_coding	ATP-dependent DNA helicase Q-like 5
101757946	339.601	62.8889	2.43315	9.22538e-13	1.91997e-11	3008	protein_coding	BTB/POZ domain-containing protein At5g66560%2C transcript variant X2
101772638	32.3126	304.576	-3.23435	9.45572e-13	1.96615e-11	1586	protein_coding	NAC transcription factor 29
101778571	1216.28	508.336	1.25743	9.48411e-13	1.97029e-11	2610	protein_coding	probable starch synthase 4%2C chloroplastic/amyloplastic%2C transcript variant X1
101777766	256.078	89.6946	1.51279	9.97209e-13	2.06981e-11	576	protein_coding	uncharacterized LOC101777766
101760222	137.298	584.577	-2.09424	1.01256e-12	2.09979e-11	1146	protein_coding	homeobox-leucine zipper protein HOX17
101771443	2892.69	6852.89	-1.24425	1.03353e-12	2.14137e-11	1609	protein_coding	oligouridylate-binding protein 1B
101769860	5198.23	2147.09	1.27567	1.04019e-12	2.15324e-11	1535	protein_coding	60S ribosomal protein L4-1
101785004	705.041	230.491	1.61426	1.06265e-12	2.19779e-11	806	protein_coding	ubiquitin-conjugating enzyme E2 28
101757755	2230.4	1029.1	1.1159	1.08466e-12	2.24132e-11	3644	protein_coding	puromycin-sensitive aminopeptidase
101764387	499.259	1675.99	-1.74585	1.08986e-12	2.25005e-11	2673	protein_coding	protein NUCLEAR FUSION DEFECTIVE 4
101782389	275.279	3176.66	-3.52724	1.10232e-12	2.27376e-11	2168	protein_coding	asparagine synthetase [glutamine-hydrolyzing]
101761267	1300.33	3008.67	-1.21046	1.13313e-12	2.33522e-11	1454	protein_coding	cytochrome c1-2%2C heme protein%2C mitochondrial
101772759	5868.86	2013.83	1.54313	1.14845e-12	2.36471e-11	1970	protein_coding	serine carboxypeptidase-like 19
101754450	194.697	59.5671	1.70353	1.1533e-12	2.37259e-11	1335	protein_coding	LEAF RUST 10 DISEASE-RESISTANCE LOCUS RECEPTOR-LIKE PROTEIN KINASE-like 1.5
101774005	388.868	889.392	-1.19197	1.16796e-12	2.40063e-11	1389	protein_coding	peptidyl-prolyl cis-trans isomerase FKBP42
101782315	389.83	1080.12	-1.46958	1.17078e-12	2.40404e-11	2170	protein_coding	sodium/calcium exchanger NCL2
101773203	603.178	1419.67	-1.2338	1.17169e-12	2.40404e-11	1992	protein_coding	uncharacterized protein At1g04910%2C transcript variant X1
101778791	59.4576	200.816	-1.75327	1.1805e-12	2.41996e-11	1313	protein_coding	N-(5'-phosphoribosyl)anthranilate isomerase 1%2C chloroplastic%2C transcript variant X1
101783623	2023.26	440.21	2.19901	1.18767e-12	2.43197e-11	3531	protein_coding	pentatricopeptide repeat-containing protein MRL1%2C chloroplastic%2C transcript variant X1
101761479	2142.24	659.361	1.69911	1.18845e-12	2.43197e-11	998	protein_coding	uncharacterized LOC101761479
101767686	585.576	224.106	1.3867	1.20515e-12	2.46399e-11	1001	protein_coding	uncharacterized LOC101767686
101784557	5742.59	12204.9	-1.08763	1.21324e-12	2.47835e-11	2139	protein_coding	ABC transporter F family member 1
101763456	304.355	927.135	-1.60542	1.22779e-12	2.50585e-11	2798	protein_coding	phosphatidylinositol 4-kinase gamma 7
101759178	1380.37	499.002	1.46769	1.25093e-12	2.55083e-11	2384	protein_coding	cation/calcium exchanger 1
101772359	501.439	155.483	1.68959	1.2868e-12	2.62168e-11	1437	protein_coding	uncharacterized LOC101772359
101763231	4335.98	1862.28	1.2193	1.30981e-12	2.66622e-11	772	protein_coding	40S ribosomal protein S15
101752777	1517.44	233.933	2.69553	1.31223e-12	2.66881e-11	1142	protein_coding	GATA transcription factor 23
101753913	9777.51	4079.96	1.26075	1.32464e-12	2.69169e-11	3419	protein_coding	protein TIC110%2C chloroplastic
101770479	708.049	1777.26	-1.32812	1.34961e-12	2.74004e-11	3957	protein_coding	probable LRR receptor-like serine/threonine-protein kinase At1g07650%2C transcript variant X2
novel.549	75.1494	317.568	-2.08388	1.35308e-12	2.74469e-11	1078	-	-
101777353	643.63	130.84	2.29452	1.42589e-12	2.88985e-11	2182	protein_coding	uncharacterized LOC101777353%2C transcript variant X2
101784778	6793.61	2052.96	1.72643	1.43174e-12	2.89917e-11	1023	protein_coding	probable ribose-5-phosphate isomerase 3%2C chloroplastic
105914856	4535.89	24412.7	-2.42809	1.47065e-12	2.97537e-11	1145	protein_coding	protein argonaute 18
101769557	29957.6	155025	-2.3715	1.4798e-12	2.99129e-11	751	protein_coding	non-specific lipid-transfer protein
101784296	5640.95	2252.21	1.32471	1.48547e-12	3.00013e-11	4215	protein_coding	probable cellulose synthase A catalytic subunit 5 [UDP-forming]
101778900	5339.19	1737.55	1.61932	1.5077e-12	3.04026e-11	2010	protein_coding	peptide chain release factor PrfB3%2C chloroplastic%2C transcript variant X1
101776818	139.081	0	9.58616	1.50796e-12	3.04026e-11	2328	protein_coding	L-ascorbate oxidase homolog
101777318	5107.02	1104.42	2.20871	1.59306e-12	3.20905e-11	1208	protein_coding	protein FLUORESCENT IN BLUE LIGHT%2C chloroplastic
101761330	6481.91	2478.46	1.38703	1.59934e-12	3.21891e-11	1005	protein_coding	60S ribosomal protein L28-1
101762168	668.031	121.206	2.46258	1.65286e-12	3.32375e-11	2454	protein_coding	protein DA1-related 2%2C transcript variant X1
101786748	1134.3	334.122	1.76487	1.67334e-12	3.36202e-11	2483	protein_coding	protein NRT1/ PTR FAMILY 8.1%2C transcript variant X2
101752910	0	110.192	-9.21732	1.67576e-12	3.36397e-11	648	protein_coding	ctenidin-3-like
101786300	108502	34479.9	1.65389	1.67864e-12	3.36489e-11	960	protein_coding	photosystem I reaction center subunit XI%2C chloroplastic
19526795	3964.91	1358.6	1.54552	1.67911e-12	3.36489e-11	1407	protein_coding	-
101781605	23.5696	131.896	-2.47467	1.69233e-12	3.38846e-11	1990	protein_coding	solute carrier family 40 member 1%2C transcript variant X1
101756357	1376.77	565.714	1.28178	1.70677e-12	3.41442e-11	1557	protein_coding	uncharacterized LOC101756357
101753133	335.442	1430.79	-2.09054	1.71278e-12	3.4235e-11	1771	protein_coding	auxin-responsive protein IAA6
101769589	5505.72	1869.06	1.55848	1.78608e-12	3.56694e-11	1190	protein_coding	protein SODIUM POTASSIUM ROOT DEFECTIVE 2
101762331	7004.73	1995.66	1.81127	1.81451e-12	3.62059e-11	1585	protein_coding	haloalkane dehalogenase 2
101773856	300.613	646.926	-1.10374	1.81855e-12	3.62554e-11	2237	protein_coding	probable amino-acid acetyltransferase NAGS2%2C chloroplastic
101783910	1041.05	287.661	1.85547	1.87619e-12	3.73725e-11	826	protein_coding	cysteine proteinase inhibitor 8
101773430	139.812	474.966	-1.76526	1.88218e-12	3.74598e-11	1279	pseudogene	-
101770523	2556.51	1033.59	1.30578	1.89804e-12	3.7743e-11	2698	protein_coding	nucleobase-ascorbate transporter 3%2C transcript variant X1
101761203	98.785	268.41	-1.44279	1.9832e-12	3.94028e-11	1061	protein_coding	uncharacterized LOC101761203
101774718	1032.93	2222.69	-1.10494	1.99687e-12	3.96404e-11	1942	protein_coding	serine carboxypeptidase II-2
101763590	113.966	3.1037	5.24319	2.00768e-12	3.98209e-11	533	protein_coding	defensin-like protein
101759836	5251.64	1801.5	1.5435	2.04557e-12	4.05378e-11	1584	protein_coding	putative glucose-6-phosphate 1-epimerase
101763600	746.686	265.402	1.49025	2.0525e-12	4.06405e-11	2032	protein_coding	4-alpha-glucanotransferase DPE1%2C chloroplastic/amyloplastic
101782851	697.681	291.498	1.25835	2.0672e-12	4.08968e-11	1762	protein_coding	protein CbxX%2C chromosomal
101760495	5735.43	12244.1	-1.09402	2.11228e-12	4.17345e-11	1906	protein_coding	serine hydroxymethyltransferase 4
101779978	607.967	1532.43	-1.33429	2.11314e-12	4.17345e-11	1241	protein_coding	ethylene-responsive transcription factor CRF1
101760900	4099.49	1828.22	1.16477	2.12049e-12	4.18441e-11	1942	protein_coding	thioredoxin reductase NTRC
101764309	433.493	1009.42	-1.21934	2.13305e-12	4.20562e-11	741	protein_coding	microsomal glutathione S-transferase 3
101756689	2892.9	7834.21	-1.43734	2.17004e-12	4.27492e-11	1712	protein_coding	monodehydroascorbate reductase
101781699	2667.23	7681.16	-1.52561	2.19522e-12	4.32087e-11	1184	protein_coding	nucleoside diphosphate kinase 3
101783172	338.807	43.3762	2.96238	2.2532e-12	4.43123e-11	1497	protein_coding	probable receptor-like protein kinase At4g10390
novel.509	80.069	1.16205	5.96121	2.28785e-12	4.49556e-11	552	-	-
101772309	1821.45	539.678	1.75495	2.29803e-12	4.5082e-11	1150	protein_coding	inorganic pyrophosphatase 1
101768868	71347.7	22703.8	1.65192	2.29816e-12	4.5082e-11	585	protein_coding	uncharacterized LOC101768868
101779801	863.232	195.323	2.14195	2.30256e-12	4.51301e-11	956	protein_coding	uncharacterized LOC101779801
101757380	319.707	70.4572	2.18457	2.31646e-12	4.53644e-11	2659	protein_coding	probable protein S-acyltransferase 22
101765138	281.162	638.971	-1.18163	2.34882e-12	4.59592e-11	2486	protein_coding	uncharacterized protein At1g04910
101767741	2149.65	755.63	1.50823	2.37246e-12	4.63828e-11	972	protein_coding	60S ribosomal protein L13-2
101778652	758.115	215.377	1.81331	2.40658e-12	4.70104e-11	1766	protein_coding	NAC domain-containing protein 79
101782683	34.8396	438.045	-3.64073	2.41507e-12	4.71364e-11	1094	protein_coding	uncharacterized LOC101782683
101765505	2334.91	5031.09	-1.10786	2.42519e-12	4.72943e-11	1674	protein_coding	uncharacterized LOC101765505
101762694	40700.3	12946.4	1.65247	2.50815e-12	4.8871e-11	2638	protein_coding	transketolase%2C chloroplastic
101755700	581.01	43.2921	3.74591	2.55259e-12	4.96952e-11	1689	protein_coding	peroxidase 1
101759187	144.74	21.5658	2.73331	2.56578e-12	4.99102e-11	984	protein_coding	cyclin-dependent protein kinase inhibitor SMR1
101774742	2065.79	704.419	1.55147	2.57262e-12	5.00014e-11	1717	protein_coding	probable tRNA N6-adenosine threonylcarbamoyltransferase%2C mitochondrial%2C transcript variant X1
101762823	629.806	1270.42	-1.01145	2.62953e-12	5.10647e-11	1331	protein_coding	CBS domain-containing protein CBSX3%2C mitochondrial%2C transcript variant X1
101774849	1613.02	3535.75	-1.13256	2.63991e-12	5.12234e-11	2456	protein_coding	NADP-dependent malic enzyme%2C chloroplastic%2C transcript variant X3
101773849	273.996	588.493	-1.10207	2.67251e-12	5.18127e-11	2663	protein_coding	probable acyl-activating enzyme 17%2C peroxisomal
101774249	3116.92	1079.63	1.52928	2.6752e-12	5.18218e-11	1301	protein_coding	protein CHAPERONE-LIKE PROTEIN OF POR1%2C chloroplastic
101766308	931.226	162.641	2.51795	2.68582e-12	5.19841e-11	730	protein_coding	auxin-responsive protein SAUR36
101771677	89126.3	17308.5	2.36435	2.70216e-12	5.22567e-11	818	protein_coding	photosystem I subunit O
101775635	115.149	4.28479	4.75235	2.71395e-12	5.24411e-11	1603	protein_coding	probable choline kinase 2%2C transcript variant X1
101773341	1260.55	469.5	1.42331	2.72001e-12	5.25145e-11	1718	protein_coding	30S ribosomal protein S1 homolog A
101771567	333.447	70.0286	2.24929	2.7438e-12	5.29298e-11	1968	protein_coding	probable mannan synthase 7
101762103	4779.89	11939.5	-1.3207	2.76615e-12	5.33166e-11	1629	protein_coding	chaperone protein dnaJ A6
101764883	16561	3499.16	2.24254	2.77842e-12	5.35088e-11	1064	protein_coding	protochlorophyllide reductase B%2C chloroplastic
101776375	0	120.114	-9.34274	2.81446e-12	5.4158e-11	965	protein_coding	oil body-associated protein 1A
101757625	2649.41	1006.16	1.39706	2.82593e-12	5.43337e-11	618	protein_coding	60S ribosomal protein L37a-1
101782955	2463.57	880.469	1.48449	2.84531e-12	5.4661e-11	983	protein_coding	60S ribosomal protein L18-2
101786865	1152.41	3895.94	-1.75737	2.85411e-12	5.47848e-11	2012	protein_coding	aldehyde dehydrogenase family 2 member C4%2C transcript variant X2
101778330	1571.26	5210.28	-1.72971	2.90696e-12	5.57531e-11	1345	protein_coding	probable isoaspartyl peptidase/L-asparaginase 2
101759538	110.268	10.8403	3.33395	2.96371e-12	5.67947e-11	4123	protein_coding	LRR receptor-like serine/threonine-protein kinase FLS2
101757187	1075.79	2589.41	-1.26762	3.05058e-12	5.84112e-11	1009	protein_coding	uncharacterized oxidoreductase At4g09670
105913923	477.526	107.801	2.14637	3.05874e-12	5.85192e-11	2083	protein_coding	RNA polymerase sigma factor sigC
101758421	2219.57	972.844	1.18928	3.19772e-12	6.11277e-11	2661	protein_coding	uncharacterized LOC101758421
101760164	300.628	674.746	-1.16599	3.21156e-12	6.13413e-11	1083	protein_coding	PITH domain-containing protein 1
101773276	3579.79	1446.89	1.30687	3.21417e-12	6.13413e-11	865	protein_coding	40S ribosomal protein S23
101782043	1771.7	499.527	1.82556	3.3109e-12	6.30837e-11	1130	protein_coding	uncharacterized LOC101782043
101764085	1640.9	7875.04	-2.26245	3.43205e-12	6.53384e-11	770	protein_coding	cystatin-1
101787008	4097.92	1507.2	1.44264	3.50683e-12	6.67072e-11	1131	protein_coding	protein CHLOROPLAST ENHANCING STRESS TOLERANCE%2C chloroplastic
101781184	290.375	745.025	-1.35639	3.53099e-12	6.7112e-11	2342	protein_coding	putative zinc transporter At3g08650
101767426	155.121	12.2125	3.64871	3.60158e-12	6.83976e-11	884	protein_coding	uncharacterized protein At5g48480
101770761	495.538	1635.49	-1.72185	3.6239e-12	6.87653e-11	1993	protein_coding	uncharacterized LOC101770761
101782197	25.5438	131.542	-2.35717	3.63598e-12	6.89381e-11	8723	lncRNA	uncharacterized LOC101782197%2C transcript variant X6
101775776	1383.39	187.324	2.88178	3.67748e-12	6.96681e-11	1129	protein_coding	uncharacterized LOC101775776
101782363	881.202	324.656	1.44113	3.86307e-12	7.31244e-11	1300	protein_coding	nuclear transcription factor Y subunit B-10
101761505	252.545	715.842	-1.50059	3.87444e-12	7.328e-11	2559	protein_coding	golgin-84
101765172	511.364	228.992	1.1585	3.90605e-12	7.38176e-11	2129	protein_coding	glycerol-3-phosphate dehydrogenase [NAD(+)]
101782135	116.851	582.01	-2.31991	3.973e-12	7.50218e-11	1782	protein_coding	ethylene-responsive transcription factor ERF008
101785881	1794.45	489.084	1.87433	3.99035e-12	7.52883e-11	805	protein_coding	uncharacterized LOC101785881%2C transcript variant X1
101773973	1409.13	554.874	1.34508	4.09135e-12	7.71313e-11	2444	protein_coding	transmembrane 9 superfamily member 9
101760550	112.46	298.529	-1.40683	4.10927e-12	7.74046e-11	1916	protein_coding	DNA-binding protein RHL1%2C transcript variant X1
101772813	727.314	2896.19	-1.99238	4.17171e-12	7.84551e-11	2146	protein_coding	uncharacterized LOC101772813
101774713	960.536	2095.26	-1.12415	4.19459e-12	7.88216e-11	2108	protein_coding	UDP-glycosyltransferase 88B1
101761560	3283.54	1122.62	1.5485	4.42108e-12	8.29434e-11	1146	protein_coding	40S ribosomal protein S3a
101758420	79.9232	443.584	-2.47215	4.44058e-12	8.32421e-11	1454	protein_coding	uncharacterized LOC101758420
101777562	98.9896	279.561	-1.49863	4.48713e-12	8.40467e-11	549	lncRNA	uncharacterized LOC101777562
101784225	620.846	2049.45	-1.72397	4.51387e-12	8.44796e-11	1350	protein_coding	uncharacterized LOC101784225
101758399	2120.85	1010.14	1.06973	4.59111e-12	8.58559e-11	3276	protein_coding	katanin p80 WD40 repeat-containing subunit B1 homolog
101784810	902.597	345.398	1.38528	4.63315e-12	8.65725e-11	808	protein_coding	uncharacterized LOC101784810
101764463	3772.21	1731.3	1.12326	4.67554e-12	8.72942e-11	3179	protein_coding	receptor-like protein kinase FERONIA
101770891	9.97899	164.211	-4.03982	4.95142e-12	9.23708e-11	2437	protein_coding	protein NUCLEAR FUSION DEFECTIVE 4%2C transcript variant X1
101763558	87477.5	24533.7	1.83413	5.03616e-12	9.38762e-11	1308	protein_coding	adenylate kinase%2C chloroplastic
101778577	886.032	152.506	2.53515	5.44247e-12	1.01369e-10	2829	protein_coding	pentatricopeptide repeat-containing protein DOT4%2C chloroplastic
101771320	2309.44	7668.38	-1.73108	5.62967e-12	1.04687e-10	2830	protein_coding	chloride channel protein CLC-a
101782103	607.062	1257.8	-1.04962	5.82433e-12	1.08221e-10	1801	protein_coding	endoplasmic reticulum-Golgi intermediate compartment protein 3
101781411	2530.91	318.46	2.98881	5.87213e-12	1.09022e-10	2100	protein_coding	isochorismate synthase 2%2C chloroplastic%2C transcript variant X2
101759463	153.32	2.49224	5.90662	5.98494e-12	1.10939e-10	969	protein_coding	probable glutathione S-transferase GSTU6%2C transcript variant X2
101754330	84.0282	4.25042	4.31064	6.30046e-12	1.16694e-10	1342	protein_coding	purple acid phosphatase 17
101756280	3482.66	1597.45	1.12453	6.38058e-12	1.18084e-10	2093	protein_coding	dicarboxylate transporter 2.1%2C chloroplastic
101784608	4101.06	1815.37	1.17555	6.43076e-12	1.18918e-10	2033	protein_coding	glutamate--tRNA ligase%2C chloroplastic/mitochondrial
101766018	0.37036	164.861	-8.83831	6.59528e-12	1.21863e-10	1274	protein_coding	uncharacterized LOC101766018%2C transcript variant X1
101779739	5973.02	2045.87	1.54551	6.60533e-12	1.21952e-10	1158	protein_coding	psbP-like protein 1%2C chloroplastic
101781020	280.856	745.19	-1.40523	6.85936e-12	1.26541e-10	983	protein_coding	cytochrome c oxidase subunit 6b-1%2C transcript variant X2
101761097	104.366	7.25471	3.851	6.95618e-12	1.28226e-10	1031	protein_coding	uncharacterized LOC101761097
101752986	270.312	563.665	-1.06173	7.03635e-12	1.29601e-10	846	protein_coding	acylphosphatase
101767451	1156.63	568.401	1.02521	7.14508e-12	1.31499e-10	2421	protein_coding	LRR receptor kinase SERL2
101764221	1296.27	9319.38	-2.84535	7.248e-12	1.33287e-10	1785	protein_coding	serine decarboxylase 1
101767019	98.3052	302.183	-1.61747	7.51831e-12	1.3804e-10	2643	protein_coding	probable pectinesterase 53
101762490	480.284	132.837	1.85594	7.57817e-12	1.39029e-10	6735	protein_coding	receptor kinase-like protein Xa21%2C transcript variant X2
101770083	542.774	158.876	1.77256	7.6331e-12	1.39926e-10	1251	protein_coding	psbP domain-containing protein 2%2C chloroplastic%2C transcript variant X2
101755627	134.496	26.42	2.33402	7.78492e-12	1.42597e-10	1367	protein_coding	probable sodium/metabolite cotransporter BASS1%2C chloroplastic
101771847	1480.9	385.947	1.93855	8.03083e-12	1.46985e-10	1333	protein_coding	carboxymethylenebutenolidase homolog%2C transcript variant X2
101782271	0.354175	155.245	-8.75203	8.04203e-12	1.47074e-10	1732	protein_coding	beta-glucosidase 38
101754469	457.952	79.049	2.5388	8.16789e-12	1.49258e-10	1535	protein_coding	cysteine synthase%2C chloroplastic/chromoplastic%2C transcript variant X1
101767096	142.474	0	9.62107	8.17733e-12	1.49313e-10	1088	protein_coding	transcription factor ILI5
101780790	3.25359	73.3572	-4.46948	8.22666e-12	1.50084e-10	369	protein_coding	uncharacterized LOC101780790
101761239	616.203	201.64	1.60923	8.23245e-12	1.50084e-10	1124	protein_coding	germin-like protein 1-1
101767613	373.107	1050.53	-1.49358	8.3435e-12	1.51989e-10	2120	protein_coding	cytochrome P450 90D2
101755426	10286.5	3106.53	1.72721	8.36639e-12	1.52287e-10	663	protein_coding	50S ribosomal protein 5%2C chloroplastic
101769271	2144.67	960.828	1.15856	8.40277e-12	1.52735e-10	811	protein_coding	40S ribosomal protein S14
101779297	22.8153	198.995	-3.11632	8.40416e-12	1.52735e-10	1218	protein_coding	putative 14-3-3-like protein GF14-H
101786070	68.3003	1.33019	5.70458	8.42716e-12	1.53033e-10	1623	protein_coding	peroxidase 19
101776968	3387.11	1317.51	1.36236	8.76215e-12	1.58992e-10	945	protein_coding	60S ribosomal protein L6-3
101766079	102.404	473.682	-2.2065	8.93993e-12	1.62091e-10	721	protein_coding	uncharacterized protein At4g22758
101782522	55904.5	13946.8	2.00302	9.22815e-12	1.67186e-10	674	protein_coding	uncharacterized LOC101782522
101774793	2655.31	846.568	1.64856	9.24275e-12	1.6732e-10	1450	protein_coding	uncharacterized LOC101774793%2C transcript variant X1
101783048	2083.09	4374.12	-1.07045	9.2984e-12	1.68197e-10	838	protein_coding	superoxide dismutase [Cu-Zn] 2
101783296	307.978	734.045	-1.25382	9.33629e-12	1.68751e-10	7278	protein_coding	malonyl-CoA decarboxylase%2C mitochondrial%2C transcript variant X2
101757456	95.9722	0.955607	6.62379	9.39702e-12	1.69692e-10	2074	pseudogene	-
101762173	1079.94	491	1.13661	9.40297e-12	1.69692e-10	2127	protein_coding	ankyrin repeat domain-containing protein%2C chloroplastic%2C transcript variant X4
101764492	455.857	110.704	2.04429	9.71651e-12	1.75214e-10	1662	protein_coding	WAT1-related protein At5g07050
101761909	976.499	189.898	2.36033	9.79518e-12	1.76496e-10	2559	protein_coding	auxin transporter-like protein 1%2C transcript variant X2
101760321	289.982	97.0605	1.5759	9.86075e-12	1.77539e-10	2051	protein_coding	DIBOA-glucoside dioxygenase BX6
101759057	166.269	6.79629	4.58373	1.00824e-11	1.8139e-10	2217	protein_coding	probable lysophospholipase BODYGUARD 3
101786051	857.211	155.444	2.46181	1.03968e-11	1.86901e-10	3219	protein_coding	protein STRUBBELIG-RECEPTOR FAMILY 3
101767359	5.41489	137.865	-4.64209	1.07018e-11	1.92235e-10	2984	protein_coding	homeobox-leucine zipper protein HDG4
101753416	1394.94	3650.46	-1.38746	1.08063e-11	1.93962e-10	2103	protein_coding	protein disulfide isomerase-like 1-4
101761933	2627.61	1059.22	1.31017	1.08277e-11	1.94196e-10	1720	protein_coding	COBW domain-containing protein 1
101773368	1245.9	292.589	2.09012	1.10552e-11	1.98123e-10	3372	protein_coding	leucine-rich repeat receptor-like serine/threonine-protein kinase BAM2
101765162	511.471	88.4041	2.52791	1.14635e-11	2.05282e-10	1434	protein_coding	methionyl-tRNA formyltransferase
101780035	340.262	41.0523	3.04874	1.15608e-11	2.06731e-10	2229	protein_coding	protein NRT1/ PTR FAMILY 7.2
101763821	1268.22	2816.41	-1.15086	1.15622e-11	2.06731e-10	3027	protein_coding	uncharacterized LOC101763821%2C transcript variant X1
101755612	878.247	172.725	2.34531	1.17907e-11	2.10655e-10	1737	protein_coding	trihelix transcription factor ASR3%2C transcript variant X2
101764122	4542.86	2131.71	1.09155	1.18149e-11	2.10924e-10	2044	protein_coding	probable monogalactosyldiacylglycerol synthase 1%2C chloroplastic
101779805	96.1913	13.424	2.82498	1.18715e-11	2.11772e-10	1857	protein_coding	organic cation/carnitine transporter 7
101761353	2374.27	5352.01	-1.17216	1.19406e-11	2.12678e-10	13048	protein_coding	uncharacterized LOC101761353
101783308	101.831	428.113	-2.07234	1.19586e-11	2.12836e-10	1827	protein_coding	ethanolamine-phosphate cytidylyltransferase
101760216	2142.6	850.682	1.33221	1.21054e-11	2.15032e-10	1191	protein_coding	protein GrpE
101759350	91.2652	277.861	-1.60546	1.21098e-11	2.15032e-10	953	protein_coding	uncharacterized LOC101759350
101777440	133575	42046.9	1.66757	1.21815e-11	2.1614e-10	1153	protein_coding	oxygen-evolving enhancer protein 2%2C chloroplastic
101784381	373.931	85.4558	2.1277	1.22687e-11	2.17522e-10	4825	protein_coding	protein NRT1/ PTR FAMILY 4.6%2C transcript variant X13
101774238	1407.23	363.487	1.95465	1.24709e-11	2.20938e-10	2883	protein_coding	uncharacterized LOC101774238%2C transcript variant X1
101753159	174.329	694.686	-1.99396	1.24939e-11	2.21059e-10	1324	protein_coding	uncharacterized LOC101753159
101780344	1106.65	513.793	1.10538	1.24968e-11	2.21059e-10	1105	protein_coding	protein Iojap%2C chloroplastic
101777141	423.842	1140.35	-1.42852	1.25195e-11	2.21292e-10	1270	protein_coding	tetraketide alpha-pyrone reductase 1
101758999	546.614	1333.56	-1.28719	1.26868e-11	2.24078e-10	1732	protein_coding	bZIP transcription factor TRAB1
101755209	306.312	83.8662	1.86265	1.29676e-11	2.28865e-10	2203	protein_coding	AT-rich interactive domain-containing protein 1B-like
101780241	1227.47	6559.31	-2.41743	1.31973e-11	2.32741e-10	686	protein_coding	non-specific lipid-transfer protein 2
101761896	2461.71	834.473	1.56027	1.32562e-11	2.33602e-10	2638	protein_coding	DNA gyrase subunit B%2C chloroplastic/mitochondrial
101770422	3.43943	112.142	-5.05283	1.36044e-11	2.39557e-10	1056	protein_coding	26.7 kDa heat shock protein%2C chloroplastic
101784360	720.45	269.995	1.41373	1.3809e-11	2.42976e-10	1615	protein_coding	beta-1%2C6-galactosyltransferase GALT31A
101781976	4833.44	2152.54	1.16703	1.40256e-11	2.466e-10	982	protein_coding	60S ribosomal protein L10
101763863	636.078	257.735	1.30081	1.42007e-11	2.4949e-10	4110	protein_coding	pentatricopeptide repeat-containing protein At3g12770
101782919	647.537	1296.08	-1.00134	1.4322e-11	2.5143e-10	1434	protein_coding	protein LST8 homolog
101760406	1049.52	499.392	1.07233	1.44816e-11	2.5404e-10	1948	protein_coding	mitogen-activated protein kinase 5%2C transcript variant X1
101768649	1523.6	512.241	1.57336	1.52152e-11	2.66708e-10	2954	protein_coding	probable xyloglucan glycosyltransferase 9
101760198	3547.25	621.076	2.51332	1.54061e-11	2.69851e-10	1237	protein_coding	traB domain-containing protein
101776060	1.38173	74.519	-5.79523	1.56237e-11	2.73455e-10	1272	protein_coding	CBS domain-containing protein CBSX5
105913689	230.449	66.4162	1.80098	1.58838e-11	2.77799e-10	966	protein_coding	squamosa promoter-binding protein 1
101767710	297.454	32.0194	3.2203	1.63094e-11	2.84814e-10	855	protein_coding	pollen-specific protein C13
101779346	0.708349	173.663	-8.01061	1.63392e-11	2.84999e-10	1391	protein_coding	late embryogenesis abundant protein%2C group 3
101761981	487.846	1267.85	-1.37679	1.63446e-11	2.84999e-10	2680	protein_coding	monosaccharide-sensing protein 2%2C transcript variant X2
101754396	319.613	967.768	-1.59835	1.63832e-11	2.85459e-10	2385	protein_coding	transcription factor MYB44-like
101777876	192.443	62.9878	1.61482	1.64267e-11	2.86001e-10	1629	protein_coding	serine/threonine-protein phosphatase PP1
101786993	806.491	268.629	1.58396	1.64572e-11	2.86318e-10	2265	protein_coding	uncharacterized LOC101786993%2C transcript variant X2
101787004	134.105	17.3762	2.93067	1.65324e-11	2.87411e-10	2687	protein_coding	neutral ceramidase
101758706	835.848	240.35	1.79511	1.65978e-11	2.88332e-10	1337	protein_coding	transcription termination factor MTERF6%2C chloroplastic/mitochondrial%2C transcript variant X2
101772081	19.5734	1222.78	-5.97109	1.6696e-11	2.89822e-10	2576	protein_coding	U-box domain-containing protein 19
101754847	35.9294	144.674	-1.99892	1.6797e-11	2.91357e-10	4182	protein_coding	condensin-2 complex subunit D3
101760761	544.165	134.987	2.00805	1.69988e-11	2.94637e-10	1627	protein_coding	putative F-box protein At2g02030%2C transcript variant X2
101768696	1138.81	464.134	1.29356	1.71346e-11	2.9677e-10	1523	protein_coding	thiosulfate/3-mercaptopyruvate sulfurtransferase 1%2C mitochondrial%2C transcript variant X1
101765405	3354.98	1332.29	1.33205	1.71943e-11	2.97581e-10	1782	protein_coding	elongation factor 1-alpha
106804126	411.372	175.421	1.23176	1.72449e-11	2.98235e-10	2027	protein_coding	UDP-glucuronate 4-epimerase 3
101756936	468.545	1007.14	-1.1022	1.77142e-11	3.06123e-10	2414	protein_coding	70 kDa peptidyl-prolyl isomerase
101758700	421.194	985.566	-1.22628	1.77599e-11	3.06686e-10	1387	protein_coding	F-box protein PP2-B10
101784513	3601.56	1518.68	1.24546	1.85776e-11	3.20533e-10	1475	protein_coding	GDT1-like protein 2%2C chloroplastic%2C transcript variant X1
101757426	366.763	764.84	-1.06186	1.85894e-11	3.20533e-10	716	protein_coding	autophagy-related protein 8D
101784528	3144.21	853.418	1.88081	1.94914e-11	3.35835e-10	2090	protein_coding	signal recognition particle 54 kDa protein%2C chloroplastic
101775612	4453.51	1371.33	1.69905	1.96016e-11	3.37485e-10	1335	protein_coding	peptidyl-prolyl cis-trans isomerase FKBP20-2%2C chloroplastic
101755440	223.706	28.8818	2.94957	1.97802e-11	3.40308e-10	2507	protein_coding	uncharacterized LOC101755440
101771539	7108.72	2487.23	1.51505	1.99762e-11	3.43426e-10	1049	protein_coding	thylakoid lumenal 19 kDa protein%2C chloroplastic
101759088	762.751	1816.84	-1.25191	2.00398e-11	3.44263e-10	1145	protein_coding	transcription initiation factor TFIID subunit 15b%2C transcript variant X2
101769947	2036.58	772.252	1.39822	2.05115e-11	3.51846e-10	1044	protein_coding	CASP-like protein 2A1
101768063	14008.9	4471.45	1.6474	2.08219e-11	3.56907e-10	1548	protein_coding	oxygen-dependent coproporphyrinogen-III oxidase%2C chloroplastic
101764828	12.4957	113.642	-3.16485	2.09309e-11	3.58511e-10	1504	protein_coding	cilia- and flagella-associated protein 91
101763916	6.40231	89.2734	-3.84765	2.11861e-11	3.62571e-10	1163	protein_coding	zinc finger CCCH domain-containing protein 18
101770050	110.076	319.55	-1.5346	2.11992e-11	3.62571e-10	2246	lncRNA	uncharacterized LOC101770050%2C transcript variant X5
101764437	27.5341	280.885	-3.34013	2.19975e-11	3.75948e-10	1164	protein_coding	uncharacterized protein At4g08330%2C chloroplastic
101781064	172.624	413.512	-1.26123	2.20389e-11	3.76379e-10	1635	protein_coding	uncharacterized LOC101781064%2C transcript variant X1
101770193	2.52778	81.4067	-5.08531	2.21008e-11	3.7716e-10	1989	protein_coding	receptor-like protein 51
101769456	105639	36878.4	1.51829	2.24894e-11	3.83228e-10	888	protein_coding	photosystem I reaction center subunit II%2C chloroplastic
101775723	970.496	2082.99	-1.10257	2.3294e-11	3.96647e-10	1205	protein_coding	RNA-binding protein 42
101768194	709.628	243.317	1.54582	2.34944e-11	3.99766e-10	3483	protein_coding	probable LRR receptor-like serine/threonine-protein kinase At1g56130%2C transcript variant X3
101778219	121.732	313.612	-1.36206	2.46006e-11	4.18282e-10	2660	protein_coding	uncharacterized LOC101778219%2C transcript variant X1
101782820	2255.48	814.917	1.4687	2.49038e-11	4.23127e-10	1286	protein_coding	40S ribosomal protein Sa-2
101756467	332.785	35.3878	3.22148	2.49344e-11	4.23338e-10	950	protein_coding	probable WRKY transcription factor 33
101765158	4404.25	1347.21	1.7085	2.5065e-11	4.25245e-10	2031	protein_coding	sulfoquinovosyl transferase SQD2
101779797	3077.45	7551.53	-1.29519	2.52246e-11	4.27641e-10	1375	protein_coding	probable plastid-lipid-associated protein 2%2C chloroplastic
101768530	107.651	312.607	-1.53323	2.53057e-11	4.28683e-10	1882	protein_coding	metal tolerance protein 2
101767490	2259.33	988.073	1.19387	2.5323e-11	4.28683e-10	1365	protein_coding	two-component response regulator ORR2
101767577	430.783	1153.16	-1.42104	2.54888e-11	4.31174e-10	1005	protein_coding	hypersensitive-induced response protein 4
101759121	90.9899	467.613	-2.35597	2.56738e-11	4.33988e-10	1108	protein_coding	kynurenine formamidase%2C transcript variant X2
101780342	5416.8	2643.21	1.03496	2.59946e-11	4.39091e-10	1930	protein_coding	protein TIC 40%2C chloroplastic
101760189	1105.48	306.509	1.85272	2.62197e-11	4.42572e-10	1807	protein_coding	probable trehalose-phosphate phosphatase 1%2C transcript variant X2
101780439	92.0099	284.582	-1.63202	2.65586e-11	4.47967e-10	2579	protein_coding	uncharacterized membrane protein At3g27390%2C transcript variant X1
101769741	6085.53	13799.5	-1.18105	2.69368e-11	4.54016e-10	1506	protein_coding	galactinol synthase 2
101766488	1551.15	406.955	1.92912	2.78334e-11	4.68788e-10	1562	protein_coding	uncharacterized LOC101766488
101775303	286.849	37.7841	2.913	2.83734e-11	4.77536e-10	2762	protein_coding	U-box domain-containing protein 16
101776952	286.616	60.8584	2.24522	2.88925e-11	4.85922e-10	1795	protein_coding	flavonoid 3'-monooxygenase CYP75B3
101766256	703.692	246.608	1.51135	2.91296e-11	4.89555e-10	2527	protein_coding	nucleobase-ascorbate transporter 12
101763563	165.462	459.501	-1.47113	2.91549e-11	4.89626e-10	1112	protein_coding	calcineurin subunit B
101772210	541.077	190.196	1.50558	2.95837e-11	4.96108e-10	4646	protein_coding	polycomb group protein EMBRYONIC FLOWER 2%2C transcript variant X3
101765977	77.3618	216.461	-1.48128	2.97169e-11	4.97982e-10	2088	protein_coding	TSL-kinase interacting protein 1%2C transcript variant X1
101770879	95.3405	5.17559	4.15189	3.04187e-11	5.09376e-10	930	protein_coding	auxin-responsive protein SAUR72
101786957	12158.7	77309	-2.66861	3.05009e-11	5.10385e-10	1716	protein_coding	purple acid phosphatase 2
101756967	259.111	75.1013	1.78235	3.13566e-11	5.24325e-10	1230	protein_coding	uncharacterized LOC101756967%2C transcript variant X2
105914130	3064.77	1186.77	1.36899	3.17216e-11	5.30047e-10	901	protein_coding	60S ribosomal protein L18a
101771156	1943.43	649.092	1.58108	3.17686e-11	5.30452e-10	1667	protein_coding	fructose-bisphosphate aldolase-lysine N-methyltransferase%2C chloroplastic
101754169	24.0332	132.738	-2.46691	3.28162e-11	5.47549e-10	2478	protein_coding	uncharacterized LOC101754169
101764615	404.548	858.304	-1.08341	3.30489e-11	5.51036e-10	4078	protein_coding	lisH domain and HEAT repeat-containing protein KIAA1468 homolog%2C transcript variant X1
101784704	2609.44	880.271	1.56748	3.39472e-11	5.65608e-10	1675	protein_coding	alpha-galactosidase
101786849	20959.1	7258.45	1.5298	3.50209e-11	5.83079e-10	1804	protein_coding	phytoene synthase%2C chloroplastic
101774058	223.293	487.306	-1.12315	3.57454e-11	5.94715e-10	2613	protein_coding	nuclear poly(A) polymerase 3%2C transcript variant X2
101753090	548.177	173.729	1.65583	3.58666e-11	5.96305e-10	453	lncRNA	uncharacterized LOC101753090
101779858	51.801	336.488	-2.68797	3.6179e-11	6.01068e-10	4531	protein_coding	diacylglycerol kinase 1%2C transcript variant X6
101780113	646.863	267.425	1.27502	3.81329e-11	6.32624e-10	738	protein_coding	uncharacterized LOC101780113
101770608	7647.08	2531.31	1.59485	3.84093e-11	6.36756e-10	1365	protein_coding	RNA-binding protein CP33%2C chloroplastic
101765799	145.318	24.467	2.55942	3.94386e-11	6.52887e-10	2335	protein_coding	monocopper oxidase-like protein SKU5
[truncated: 3,670 more rows]

## Sheet: Table S4
Supplementary Table S4. Differentially expression genes between LCK and LR
[truncated: 3,267 more rows]

[truncated: 7 more sheets: Table S5, Table S6, Table S7, Table S8, Table S9, Table S10, Table S11]
